# Supplementary material for: Dissemination of antibiotic resistance genes from antibiotic producers to pathogens
Source: Nat Commun. 2017 Jun 7;8:15784. doi: 10.1038/ncomms15784 (PMC5467266; doi:10.1038/ncomms15784)
Supplement: Supplementary Data 1 — Streptomyces ARGs and their closest homologs in proteobacteria. [file ncomms15784-s2.xlsx]

## Sheet: items
P00555 AAA26699.1	aph3va	neomycin; paromomycin; ribostamycin;	Aminoglycoside O-phosphotransferase, which modifies aminoglycosides by phosphorylation.	Streptomyces fradiae	Thompson, C. J. and G. S. Gray (1983). "Nucleotide sequence of a streptomycete aminoglycoside phosphotransferase gene and its relationship to phosphotransferases encoded by resistance plasmids." Proceedings of the National Academy of Sciences 80(17): 5190-5194.	inside neomycin biosynthetic gene cluster	Select seq gb|KPG77859.1|	aminoglycoside phosphotransferase [Pseudomonas libanensis]	170	170	0.98	5e-48	0.4	KPG77859.1	41% CAG34724.1		no	no	transfer from actinobateria to proteobacteria not supported by phylogenetic tree
P14559	bl2a_exo	penicillin;	Class A beta-lactamase. This enzyme breaks the beta-lactam antibiotic ring open and deactivates the molecule's antibacterial properites.	Streptomyces albus G		no	no	class A beta-lactamase [Variovorax paradoxus]	250	250	0.95	1e-81	0.48	WP_042579266.1	57% WP_030788384.1		no	no	transfer from actinobateria to proteobacteria not supported by phylogenetic tree
NP_630197	ermo 99% identical to 1815179A	lincosamide; macrolide; streptogramin_b;	rRNA adenine N-6-methyltransferase, which can methylate adenine at position 2058 of 23S rRNA, conferring resistance to erythromycin.	Streptomyces coelicolor A3(2)		no	next to an antibiotic resistance macrolide glycosyltransferase	23S ribosomal RNA methyltransferase Erm [Mesorhizobium sp. UASWS1009] 56%	113	113	0.94	2e-26	0.35	WP_043056605.1	55% WP_051352305.1		yes next to a transposase	no	supported by phylogenetic tree
CAG34043	aph3vb	neomycin; paromomycin; ribostamycin;	Aminoglycoside O-phosphotransferase, which modifies aminoglycosides by phosphorylation.	Streptomyces ribosidificus	Aboshanab,K., Schmidt-Beissner,H., Wehmeier,U., Piepersberg,W., Welzel,K. and Vente,A. TITLE Analysis and comparison of biosynthetic gene clusters for the 2-deoxy-inosamine containing aminoglycoside antibiotics ribostamycin, neomycin, lividomycin, paromomycin and butirosin JOURNAL Unpublished	self protecting	in ribostamycin biosynthesis gene cluster	aminoglycoside phosphotransferase [Pseudomonas libanensis]	175	175	1	6e-50	0.41	KPG77859.1	41% CAG34724.1		no	no	transfer from actinobateria to proteobacteria not supported by phylogenetic tree
BAD95814	aph3va	neomycin; paromomycin; ribostamycin;	Aminoglycoside O-phosphotransferase, which modifies aminoglycosides by phosphorylation.	Streptomyces fradiae	Kudo, F., et al. (2005). "Biosynthesis of 2-deoxystreptamine by three crucial enzymes in Streptomyces fradiae NBRC 12773." Journal of Antibiotics 58(12): 766-774.	inside neomycin biosynthetic gene cluster	in ribostamycin biosynthesis gene cluster	aminoglycoside phosphotransferase [Pseudomonas libanensis]	173	173	0.98	3e-49	0.4	KPG77859.1	41% CAG34724.1		no	no	transfer from actinobateria to proteobacteria not supported by phylogenetic tree
P18622	aph6ib	streptomycin;	Aminoglycoside O-phosphotransferase, which modifies aminoglycosides by phosphorylation.					hypothetical protein [Labrenzia alba]	148	148	0.83	4e-39	0.41	WP_055679482.1	40% WP_055534333.1
CAA07381	aph6ib 100% identical to P18622	streptomycin;	Aminoglycoside O-phosphotransferase, which modifies aminoglycosides by phosphorylation.
CAH94334	aph6ia 74% identical to P18622.1	streptomycin;	Aminoglycoside O-phosphotransferase, which modifies aminoglycosides by phosphorylation.					hypothetical protein [Labrenzia alba]	141	141	0.74	6e-36	0.39	WP_055679482.1	0.4	WP_055534333.1
P18644	tsnr	thiostrepton;	Specifically methylates the adenosine-1067 in 23S ribosomal RNA. Confers resistance to antibiotic thiostrepton.	Streptomyces cyaneus		not clear		hypothetical protein [beta proteobacterium AAP99]	84.0	84.0	0.54	3e-16	0.35	WP_054126540.1			no	no	transfer from actinobateria to proteobacteria not supported by phylogenetic tree
AAB17875	tsnr 74% identical to P18644	thiostrepton;	Specifically methylates the adenosine-1067 in 23S ribosomal RNA. Confers resistance to antibiotic thiostrepton.	Streptomyces actuosus		self protecting		hypothetical protein [beta proteobacterium AAP99]	84.0	84.0	0.52	3e-16	0.39	WP_054126540.1	37% WP_026218526.1		no	no	not supported by phylogenetic tree.
P52391	tsnr 100% identical to AAB17875	thiostrepton;	Specifically methylates the adenosine-1067 in 23S ribosomal RNA. Confers resistance to antibiotic thiostrepton.
P20074	cata5	chloramphenicol;	Group A chloramphenicol acetyltransferase, which can inactivate chloramphenicol.	Streptomyces acrimycini	Murray, I. A., et al. (1989). "Nucleotide sequence of the chloramphenicol acetyltransferase gene of Streptomyces acrimycini." Gene 85(2): 283-291.	no		chloramphenicol acetyltransferase [Sandaracinus amylolyticus]	248	248	0.95	1e-79	0.56	WP_053238935.1	60% WP_018519522.1		no	no	supported by phylogenetic tree.
P52393	tsnr	thiostrepton;	Specifically methylates the adenosine-1067 in 23S ribosomal RNA. Confers resistance to antibiotic thiostrepton.					hypothetical protein [Sandaracinus amylolyticus]	94.0	94.0	0.83	1e-19	0.37	WP_053237320.1	0.36	WP_051438655.1
BAA78619	aac3x	aminoglycoside;	Aminoglycoside N-acetyltransferase, which modifies aminoglycosides by acetylation.	Streptomyces griseus	Hirano, S., et al. (2008). "Conditionally positive effect of the TetR-family transcriptional regulator AtrA on streptomycin production by Streptomyces griseus." Microbiology 154(3): 905-914.	self protecting		aminoglycoside 3-N-acetyltransferase [Bosea sp. LC85]	213	213	0.94	3e-64	0.48	WP_052513754.1	48% WP_012377682.1		no	no	not supported by phylogenetic tree.
YP_001821804	aac3x 100 identical to BAA78619	aminoglycoside;	Aminoglycoside N-acetyltransferase, which modifies aminoglycosides by acetylation.
BAG17121	aac3x 100 identical to BAA78619	aminoglycoside;	Aminoglycoside N-acetyltransferase, which modifies aminoglycosides by acetylation.
CAF31839	aph4ib	hygromycin_b;	Aminoglycoside O-phosphotransferase, which modifies aminoglycosides by phosphorylation.	Streptomyces hygroscopicus subsp. Hygroscopicus	AUTHORS Aboshanab,K.M.A., Schmidt-Beissner,H., Wehmeier,U.F., Welzel,K., Vente,A. and Piepersberg,W. TITLE Cloning and sequencing of the hygromycin B biosynthetic gene cluster from Streptomyces hygroscopicus ssp.hygroscopicus DSM 40578 JOURNAL Unpublished	self protecting		hypothetical protein [Shewanella pealeana]	81.6	81.6	0.82	1e-14	0.28	WP_049767974.1	29% WP_046920032.1
AAC15775	otrb	tetracycline;	Major facilitator superfamily transporter, tetracycline efflux pump.	Streptomyces rimosus	Butler, M., et al. (1989). "Molecular cloning of resistance genes and architecture of a linked gene cluster involved in biosynthesis of oxytetracycline by Streptomyces rimosus." Molecular and General Genetics MGG 215(2): 231-238.	inside oxytetracyclie cluster		DSBA oxidoreductase [Raoultella ornithinolytica]	293	293	0.94	7e-89	0.39	WP_048022769.1	50% WP_020556581.1		not clear	next to blasticidin S-acetyltransferase and multidrug exporter	supported by phylogenetic tree. clostest homologous are all from actinomyces
AAD04032	otrb 100% identical to AAC15775.1	tetracycline;	Major facilitator superfamily transporter, tetracycline efflux pump.
BAG21957	tcma 72% identical to P39886	tetracenomycin_c;	Major facilitator superfamily transporter. Resistance to tetracenomycin C by an active tetracenomycin C efflux system which is probably energized by transmembrane electrochemical gradients.	Streptomyces griseus subsp. griseus NBRC 13350	no	no		hypothetical protein [Mesorhizobium sp. F7]	223	223	0.92	2e-62	0.32	WP_047570953.1	50% WP_055724549.1		not clear	not clear	not supported by phylogenetic tree.
YP_001826640	tcma	tetracenomycin_c;	Major facilitator superfamily transporter. Resistance to tetracenomycin C by an active tetracenomycin C efflux system which is probably energized by transmembrane electrochemical gradients.					hypothetical protein [Mesorhizobium sp. F7]	223	223	0.92	2e-62	0.32	WP_047570953.1	0.5	WP_055724549.1
YP_002188856	tcma 74% identical to BAC73509.1	tetracenomycin_c;	Major facilitator superfamily transporter. Resistance to tetracenomycin C by an active tetracenomycin C efflux system which is probably energized by transmembrane electrochemical gradients.					hypothetical protein [Mesorhizobium sp. F7]	242	242	0.91	9e-70	0.34	WP_047570953.1	0.5	WP_055724549.1
P31141	cml_e5	chloramphenicol;	Major facilitator superfamily transporter, chloramphenicol efflux pump.	Streptomyces lividans	gi|399267|sp|P31141.1|CMLR_STRLI DescriptionRecName: Full=Chloramphenicol resistance protein	in a NRPS cluster		MULTISPECIES: chemotaxis protein [Proteobacteria] including Pseudomonas aeruginosa 66%	445	445	0.99	1e-151	0.63	WP_047217927.1	67% with WP_030177909.1		plasmid transposon integron	multidrug	clostest homologous are all from actinomyces
NP_631702	cml_e5 99% identical to P31141	chloramphenicol;	Major facilitator superfamily transporter, chloramphenicol efflux pump.	Streptomyces coelicolor A3(2)
P13249	pac	puromycin;	Puromycin N-acetyltransferase	Streptomyces alboniger	gi|1346911|sp|P13249.2|PUAC_STRAD DescriptionRecName: Full=Puromycin N-acetyltransferase	encoded in the biosynthetic cluster, self protecting. Tercero, J. A., et al. (1996). "The Biosynthetic Pathway of the Aminonucleoside Antibiotic Puromycin, as Deduced from the Molecular Analysis of the pur Cluster of Streptomyces alboniger." Journal of Biological Chemistry 271(3): 1579-1590.		puromycin N-acetyltransferase [Photorhabdus temperata] 44.1% GC content	174	174	0.89	3e-51	0.47	WP_046974149.1	52% with WP_030021786.1		no	no	clostest homologous are all from actinomyces 64% to Nocardiopsis kunsanensis
YP_002181880	tcma	tetracenomycin_c;	Major facilitator superfamily transporter. Resistance to tetracenomycin C by an active tetracenomycin C efflux system which is probably energized by transmembrane electrochemical gradients.					MFS transporter [Dyella japonica]	237	237	0.78	4e-68	0.35	WP_046972988.1	62% WP_030970229.1
CAJ88549	tet	tetracycline;	Ribosomal protection protein, which protects ribosome from the translation inhibition of tetracycline.	Streptomyces ambofaciens		non		GTP-binding protein [Devosia geojensis] 65.9% GC content	441	441	0.99	5e-143	0.48	WP_046110059.1	61% with WP_028798584.1		not clear	not clear on a 6.8 kb shortgun sequence	clostest homologous are all from actinomyces
NP_625085	tet 86% identical CAJ88549	tetracycline;	Ribosomal protection protein, which protects ribosome from the translation inhibition of tetracycline.	Streptomyces coelicolor A3(2)	no	no		GTP-binding protein [Devosia geojensis]	439	439	0.98	2e-145	0.46	WP_046110059.1	60% WP_033318981.1		not clear	not clear	not supported by phylogenetic tree. But still it is more close to actinobacteria protein than any other protein
BAC73509	tcma	tetracenomycin_c;	Major facilitator superfamily transporter. Resistance to tetracenomycin C by an active tetracenomycin C efflux system which is probably energized by transmembrane electrochemical gradients.	Streptomyces avermitilis MA-4680	no			MULTISPECIES: MFS transporter [Burkholderia cepacia complex] 67% GC content	239	239	0.78	6e-69	0.37	WP_045552340.1	53% WP_031001974.1		none	none	transfer from actinobateria to proteobacteria not supported by phylogenetic tree
NP_733568	tcma 82% identical to BAC73509	tetracenomycin_c;	Major facilitator superfamily transporter. Resistance to tetracenomycin C by an active tetracenomycin C efflux system which is probably energized by transmembrane electrochemical gradients.	Streptomyces coelicolor A3(2)	no	no		MULTISPECIES: MFS transporter [Burkholderia cepacia complex]	238	238	0.78	3e-68	0.35	WP_045552340.1	53% WP_031001974.1		no	no	supported by phylogenetic tree.
P18623	vph	viomycin;	Viomycin phosphotransferase, which chieves inactivation of their antibiotic substrates by phosphorylation.	Streptomyces vinaceus	Bibb, M. J., et al. (1985). "Nucleotide sequences encoding and promoting expression of three antibiotic resistance genes indigenous to Streptomyces." Molecular and General Genetics MGG 199(1): 26-36.	self protecting		hypothetical protein [Ensifer sp. ZNC0028]	86.7	86.7	0.67	6e-17	0.33	WP_043623898.1	33% WP_051846554.1		no	no	not supported by phylogenetic tree.
CAA54186	pur8	puromycin;		Streptomyces anulatus	AUTHORS Tercero,J.A., Lacalle,R.A. and Jimenez,A. TITLE The pur8 gene from the pur cluster of Streptomyces alboniger encodes a highly hydrophobic polypeptide which confers resistance to puromycin JOURNAL Eur. J. Biochem. 218 (3), 963-971 (1993)	self protecting		puromycin resistance protein Pur8 [Burkholderia oxyphila]	317	317	0.89	6e-99	0.48	WP_043284319.1	65% WP_037817975.1
CAM96590	srmb	lincosamide; macrolide; streptogramin_b;	ABC transporter system, Macrolide-Lincosamide-Streptogramin B efflux pump.					ABC transporter ATP-binding protein [Mesorhizobium sp. UASWS1009]	309	309	0.97	4e-94	0.36	WP_043058622.1	55% WP_030421744.1
P25256	tlrc 66% identical to CAM96590	lincosamide; macrolide; streptogramin_b;	ABC transporter system, Macrolide-Lincosamide-Streptogramin B efflux pump.					ABC transporter ATP-binding protein [Mesorhizobium sp. UASWS1009]	276	276	0.97	1e-81	0.35	WP_043058622.1	0.55	WP_030421744.1
AAC32027	cara	lincosamide; macrolide; streptogramin_b;	ABC transporter system, Macrolide-Lincosamide-Streptogramin B efflux pump.					ABC transporter ATP-binding protein [Mesorhizobium sp. UASWS1009]	294	294	0.98	1e-88	0.36	WP_043058622.1	0.55	WP_030421744.1
AAA50325	oleb	lincosamide; macrolide; streptogramin_b;	ABC transporter system, Macrolide-Lincosamide-Streptogramin B efflux pump.					ABC transporter ATP-binding protein [Mesorhizobium sp. UASWS1009]	292	292	0.91	1e-87	0.36	WP_043058622.1	0.55	WP_030421744.1
CAA45050	srmb	lincosamide; macrolide; streptogramin_b;	ABC transporter system, Macrolide-Lincosamide-Streptogramin B efflux pump.					ABC transporter ATP-binding protein [Mesorhizobium sp. UASWS1009]	309	309	0.97	4e-94	0.36	WP_043058622.1	0.55	WP_030421744.1
CAA55770	ermu	lincosamide; macrolide; streptogramin_b;	rRNA adenine N-6-methyltransferase, which can methylate adenine at position 2058 of 23S rRNA, conferring resistance to erythromycin.	Streptomyces lincolnensis		encoded in the biosynthetic cluster, self protecting.		23S ribosomal RNA methyltransferase Erm [Mesorhizobium sp. UASWS1009] 62.5% GC content	253	253	0.89	4e-80	0.51	WP_043058190.1	58% with WP_051352305.1		not clear	not clear, on the left end of a shotgun sequence	supported by phylogenetic tree. clostest homologous are all from actinomyces
ABX00620	ermu 100% identical to CAA55770	lincosamide; macrolide; streptogramin_b;	rRNA adenine N-6-methyltransferase, which can methylate adenine at position 2058 of 23S rRNA, conferring resistance to erythromycin.					23S ribosomal RNA methyltransferase Erm [Mesorhizobium sp. UASWS1009]	253	253	0.89	4e-80	0.51	WP_043058190.1	0.58	WP_051352305.1
CAA66307	ermn	lincosamide; macrolide; streptogramin_b;	rRNA adenine N-6-methyltransferase, which can methylate adenine at position 2058 of 23S rRNA, conferring resistance to erythromycin.	Streptomyces fradiae	Gandecha, A. R. and E. Cundliffe (1996). "Molecular analysis of tlrD, an MLS resistance determinant from the tylosin producer, Streptomyces fradiae." Gene 180(1–2): 173-176.	self protecting		23S ribosomal RNA methyltransferase Erm [Mesorhizobium sp. UASWS1009]	128	128	0.87	6e-32	0.33	WP_043056605.1	55% WP_051352305.1		yes next to a transposase	no	transfer from actinobateria to proteobacteria not supported by phylogenetic tree
1815179A	ermo	lincosamide; macrolide; streptogramin_b;	rRNA adenine N-6-methyltransferase, which can methylate adenine at position 2058 of 23S rRNA, conferring resistance to erythromycin.	Streptomyces lividans	Cundliffe, E. (1992). "Resistance to macrolides and lincosamides in Streptomyces lividans and to aminoglycosides in Micromonospora purpurea." Gene 115(1): 75-84.	no		23S ribosomal RNA methyltransferase Erm [Mesorhizobium sp. UASWS1009]	112	112	0.94	4e-26	0.35	WP_043056605.1	55% WP_051352305.1		yes next to a transposase	no	supported by phylogenetic tree
AAB51440	ermv	lincosamide; macrolide; streptogramin_b;	rRNA adenine N-6-methyltransferase, which can methylate adenine at position 2058 of 23S rRNA, conferring resistance to erythromycin.	Streptomyces viridochromogenes	no	no		23S ribosomal RNA methyltransferase Erm [Mesorhizobium sp. UASWS1009]	121	121	0.93	1e-29	0.36	WP_043056605.1	55% WP_051352305.1		yes next to a transposase	no	supported by phylogenetic tree.
CAA11706	ermo 75% identical to AAB51440	lincosamide; macrolide; streptogramin_b;	rRNA adenine N-6-methyltransferase, which can methylate adenine at position 2058 of 23S rRNA, conferring resistance to erythromycin.	Streptomyces ambofaciens	Pernodet, J.-L., et al. (1999). "Dispensable ribosomal resistance to spiramycin conferred by srmA in the spiramycin producer Streptomyces ambofaciens." Microbiology 145(9): 2355-2364.	self protecting		23S ribosomal RNA methyltransferase Erm [Mesorhizobium sp. UASWS1009]	117	117	0.94	3e-28	0.35	WP_043056605.1	55% WP_051352305.1		yes next to a transposase	no	supported by phylogenetic tree.
P13079	ermh	lincosamide; macrolide; streptogramin_b;	rRNA adenine N-6-methyltransferase, which can methylate adenine at position 2058 of 23S rRNA, conferring resistance to erythromycin.	Streptomyces thermotolerans	AUTHORS Epp,J.K., Burgett,S.G. and Schoner,B.E. TITLE Cloning and nucleotide sequence of a carbomycin-resistance gene from Streptomyces thermotolerans JOURNAL Gene 53 (1), 73-83 (1987)	self protecting		23S ribosomal RNA methyltransferase Erm [Mesorhizobium sp. UASWS1009]	123	123	0.82	6e-30	0.35	WP_043056605.1	55% WP_051352305.1
P45439	erms	lincosamide; macrolide; streptogramin_b;	rRNA adenine N-6-methyltransferase, which can methylate adenine at position 2058 of 23S rRNA, conferring resistance to erythromycin.					23S ribosomal RNA methyltransferase Erm [Mesorhizobium sp. UASWS1009]	106	106	0.77	1e-23	0.33	WP_043056605.1	0.55	WP_051352305.1
AAA26775	bl2a_exo 100% identical to P14559	penicillin;	Class A beta-lactamase. This enzyme breaks the beta-lactam antibiotic ring open and deactivates the molecule's antibacterial properites.
1411197A	bl2d_moxa	cloxacillin; penicillin;	Class D beta-lactamase. This enzyme breaks the beta-lactam antibiotic ring open and deactivates the molecule's antibacterial properites.	Streptomyces cacaoi	Lenzini, M. V., et al. (1988). "Nucleotide sequence of the gene encoding the active-site serine β-lactamase from Streptomyces cacaoi." FEMS Microbiol Lett 49(3): 371-376.	no		class A beta-lactamase [Pseudomonas mosselii]	234	234	0.89	2e-72	0.47	WP_038707481.1	55% WP_018537317.1		no	no	not supported by phylogenetic tree.
Q03680	bl2d_moxa 100% identical to 1411197A	cloxacillin; penicillin;	Class D beta-lactamase. This enzyme breaks the beta-lactam antibiotic ring open and deactivates the molecule's antibacterial properites.
AAA26700	aph33ia	streptomycin;	Aminoglycoside O-phosphotransferase, which modifies aminoglycosides by phosphorylation.	Streptomyces griseus	Heinzel, P., et al. (1988). "A second streptomycin resistance gene from Streptomyces griseus codes for streptomycin-3 ″-phosphotransferase." Archives of Microbiology 150(2): 184-192.	self protecting		aminoglycoside phosphotransferase APH(3') [Rhizobium sp. CF258]	251	251	0.94	2e-79	0.51	WP_037160408.1	57% WP_027747792.1		no	no	not supported by phylogenetic tree.
BAA07390	tcr3	tetracycline;	Major facilitator superfamily transporter, tetracycline efflux pump.					MULTISPECIES: DSBA oxidoreductase [Enterobacteriaceae]	279	279	0.92	6e-84	0.38	WP_032690226.1	0.5	WP_020556581.1
AAA26815	aph33ia	streptomycin;	Aminoglycoside O-phosphotransferase, which modifies aminoglycosides by phosphorylation.	Streptomyces griseus				aminoglycoside phosphotransferase APH(3') [Escherichia coli]	246	246	0.93	1e-77	0.51	WP_031942890.1	0.5	ADI03324.1		MULTISPECIES: conjugal transfer protein TraJ [Enterobacteriaceae] NCBI Reference Sequence: WP_000342687.1 MULTISPECIES: transposase [Bacteria] Accession: WP_000164043.1	MULTISPECIES: aminoglycoside phosphotransferase APH(6)-I [Bacteria] NCBI Reference Sequence: WP_000480968.1 MULTISPECIES: tetracycline resistance MFS efflux pump [Bacteria] Accession: WP_000804064.1 MULTISPECIES: multidrug transporter [Proteobacteria] Accession: WP_000058717.1	non streptomyces actinomyces
AAA67509	tcma	tetracenomycin_c;	Major facilitator superfamily transporter. Resistance to tetracenomycin C by an active tetracenomycin C efflux system which is probably energized by transmembrane electrochemical gradients.					hypothetical protein [Herbaspirillum massiliense]	232	232	0.88	1e-65	0.34	WP_019142923.1	0.46	WP_043490994.1
P08457	sta	streptothricin;	Streptothricin acetyltransferase (STAT).					streptothricin acetyltransferase [Pseudomonas denitrificans]	113	113	0.88	6e-28	0.39	WP_015478479.1	0.41	WP_033275420.1
BAD95833	aac3viii	neomycin; ribostamycin;	Aminoglycoside N-acetyltransferase, which modifies aminoglycosides by acetylation.	Streptomyces fradiae	Kudo, F., et al. (2005). "Biosynthesis of 2-deoxystreptamine by three crucial enzymes in Streptomyces fradiae NBRC 12773." Journal of Antibiotics 58(12): 766-774.	self protecting		aminoglycoside 3-N-acetyltransferase [Corallococcus coralloides] 69.9%	215	215	0.92	5e-65	0.48	WP_014398725.1	51% EFL26570.1		no	no	transfer from actinobateria to proteobacteria not supported by phylogenetic tree
P30180	aac3vii	paromomycin;	Aminoglycoside N-acetyltransferase, which modifies aminoglycosides by acetylation.	Streptomyces rimosus subsp. Paromomycinus	Lopez-Cabrera, M., et al. (1989). "Isolation and nucleotide sequencing of an aminocyclitol acetyltransferase gene from Streptomyces rimosus forma paromomycinus." J Bacteriol 171(1): 321-328.	self protecting		aminoglycoside 3-N-acetyltransferase [Corallococcus coralloides]	216	216	0.92	2e-65	0.49	WP_014398725.1	51% EFL26570.1		no	no	not supported by phylogenetic tree.
CAG34024	aac3viii 70% identical to P30180.1	neomycin; ribostamycin;	Aminoglycoside N-acetyltransferase, which modifies aminoglycosides by acetylation.	Streptomyces ribosidificus	AUTHORS Aboshanab,K., Schmidt-Beissner,H., Wehmeier,U., Piepersberg,W., Welzel,K. and Vente,A. TITLE Analysis and comparison of biosynthetic gene clusters for the 2-deoxy-inosamine containing aminoglycoside antibiotics ribostamycin, neomycin, lividomycin, paromomycin and butirosin JOURNAL Unpublished	self protecting		aminoglycoside 3-N-acetyltransferase [Corallococcus coralloides]	214	214	0.92	8e-65	0.46	WP_014398725.1	51% EFL26570.1
CAH58703	aac3viii	neomycin; ribostamycin;	Aminoglycoside N-acetyltransferase, which modifies aminoglycosides by acetylation.					aminoglycoside 3-N-acetyltransferase [Corallococcus coralloides]	214	214	0.92	8e-65	0.48	WP_014398725.1	0.51	EFL26570.1
CAG34706	aac3viii	neomycin; ribostamycin;	Aminoglycoside N-acetyltransferase, which modifies aminoglycosides by acetylation.					aminoglycoside 3-N-acetyltransferase [Corallococcus coralloides]	214	214	0.92	8e-65	0.46	WP_014398725.1	0.51	EFL26570.1
CAF33325	aac3viii	neomycin; ribostamycin;	Aminoglycoside N-acetyltransferase, which modifies aminoglycosides by acetylation.					aminoglycoside 3-N-acetyltransferase [Corallococcus coralloides]	215	215	0.92	5e-65	0.48	WP_014398725.1	0.51	EFL26570.1
Q06650	bl2a_kcc	penicillin;	Class A beta-lactamase. This enzyme breaks the beta-lactam antibiotic ring open and deactivates the molecule's antibacterial properites.					class A beta-lactamase [Janthinobacterium sp. Marseille]	234	234	0.78	9e-72	0.47	WP_012078434.1	52% WP_030269845.1
NP_630216	fush	fusidic_acid;	Esterase enzyme inactivating fusidic acid					insecticide toxin TcdB like protein [Polaromonas sp. CF318]	92.8	223	0.47	7e-17	0.29	WP_007869405.1	0.32	WP_050508818.1
CAA90431	fush 99% identical to NP_630216	fusidic_acid;	Esterase enzyme inactivating fusidic acid					insecticide toxin TcdB like protein [Polaromonas sp. CF318]	92.8	223	0.47	7e-17	0.29	WP_007869405.1	0.32	WP_050508818.1
AAB36568	cml_e6	chloramphenicol;	Major facilitator superfamily transporter, chloramphenicol efflux pump.	Streptomyces venezuelae	Mosher, R. H., et al. (1995). "Inactivation of Chloramphenicol by O-Phosphorylation: A NOVEL RESISTANCE MECHANISM IN STREPTOMYCES VENEZUELAE ISP5230, A CHLORAMPHENICOL PRODUCER." Journal of Biological Chemistry 270(45): 27000-27006.	self protecting		arabinose transporter permease [Phenylobacterium sp. Root700]	279	279	0.88	3e-86	0.45	KRB39835.1	56% WP_030168593.1		no	no	transfer from actinobateria to proteobacteria not supported by phylogenetic tree
AAA88552	aac3vii	paromomycin;	Aminoglycoside N-acetyltransferase, which modifies aminoglycosides by acetylation.					aminoglycoside 3-N-acetyltransferase [Devosia sp. Root635]	219	219	0.92	1e-66	0.48	KRA44973.1	0.49	WP_033299003.1
Q55002	otra	tetracycline;	Ribosomal protection protein, which protects ribosome from the translation inhibition of tetracycline.					GTP-binding protein [Devosia sp. Root413D1]	545	545	1	0.0	0.49	KQW79161.1	0.6	WP_030350511.1
Q02652	tet 50% identical to Q55002	tetracycline;	Ribosomal protection protein, which protects ribosome from the translation inhibition of tetracycline.					GTP-binding protein [Devosia sp. Root413D1]	448	448	0.95	2e-145	0.47	KQW79161.1	0.6	WP_030350511.1
CAA37477	otra	tetracycline;	Ribosomal protection protein, which protects ribosome from the translation inhibition of tetracycline.					GTP-binding protein [Devosia sp. Root413D1]	545	545	1	0.0	0.49	KQW79161.1	0.6	WP_030350511.1
P39886	tcma	tetracenomycin_c;	Major facilitator superfamily transporter. Resistance to tetracenomycin C by an active tetracenomycin C efflux system which is probably energized by transmembrane electrochemical gradients.	Streptomyces glaucescens	Guilfoile, P. and C. Hutchinson (1992). "Sequence and transcriptional analysis of the Streptomyces glaucescens tcmAR tetracenomycin C resistance and repressor gene loci." J Bacteriol 174(11): 3651-3658.	self protecting		drug resistance transporter, EmrB/QacA subfamily protein [Komagataeibacter hansenii ATCC 23769]	233	233	0.81	4e-66	0.35	EFG83002.1	51% WP_031001974.1
CAA42550	lmra	lincomycin;	ABC transporter system, Macrolide-Lincosamide-Streptogramin B efflux pump.	Streptomyces lincolnensis	Peschke, U., et al. (1995). "Molecular characterization of the lincomycin‐production gene cluster of Streptomyces lincolnensis 78‐11." Molecular Microbiology 16(6): 1137-1156.	self protecting		methyl viologen resistance protein SmvA [Salmonella enterica subsp. enterica serovar Typhimurium str. DT104]	296	296	0.97	3e-91	0.5	CQF00299.1	70% WP_031133343.1		yes next to a MobA/MobL family protein	not clear short reading	supported by phylogenetic tree
P46104	lmra 100% identical to CAA42550	lincomycin;	ABC transporter system, Macrolide-Lincosamide-Streptogramin B efflux pump.
ABX00596	lmra 94% identical to CAA42550	lincomycin;	ABC transporter system, Macrolide-Lincosamide-Streptogramin B efflux pump.
AAA26779	ermo 99% identitical to 1815179A	lincosamide; macrolide; streptogramin_b;	rRNA adenine N-6-methyltransferase, which can methylate adenine at position 2058 of 23S rRNA, conferring resistance to erythromycin.	Streptomyces lividans
P29809	aac3viii 97% identical to BAD95833	neomycin; ribostamycin;	Aminoglycoside N-acetyltransferase, which modifies aminoglycosides by acetylation.
P18150	aph33ia 99% identical to AAA26700	streptomycin;	Aminoglycoside O-phosphotransferase, which modifies aminoglycosides by phosphorylation.	Streptomyces griseus
CAG34724	aph3vb 100 identical to CAG34043	neomycin; paromomycin; ribostamycin;	Aminoglycoside O-phosphotransferase, which modifies aminoglycosides by phosphorylation.	Streptomyces ribosidificus	Subba, B., et al. (2005). "The ribostamycin biosynthetic gene cluster in Streptomyces ribosidificus: comparison with butirosin biosynthesis." Mol. Cells 20(1): 90-96.	self protecting
P13250	aph3vb 97% identical to CAG34043.1	neomycin; paromomycin; ribostamycin;	Aminoglycoside O-phosphotransferase, which modifies aminoglycosides by phosphorylation.
AAB23456	ermu 94% identical to CAA55770	lincosamide; macrolide; streptogramin_b;	rRNA adenine N-6-methyltransferase, which can methylate adenine at position 2058 of 23S rRNA, conferring resistance to erythromycin.
CAH58684	aph3va 99% identical to P00555.1	neomycin; paromomycin; ribostamycin;	Aminoglycoside O-phosphotransferase, which modifies aminoglycosides by phosphorylation.	Streptomyces fradiae
CAH05108	aph3va 99% identical to P00555.1	neomycin; paromomycin; ribostamycin;	Aminoglycoside O-phosphotransferase, which modifies aminoglycosides by phosphorylation.	Streptomyces fradiae
CAA07079	aac3ia artifical construct	astromicin; gentamicin; sisomicin;	Aminoglycoside N-acetyltransferase, which modifies aminoglycosides by acetylation.
P42670	pur8 100% identical to CAA54186	puromycin;
P09979	aph4ib 99% identical to CAF31839	hygromycin_b;	Aminoglycoside O-phosphotransferase, which modifies aminoglycosides by phosphorylation.
YP_001821761	aph33ia 99% AAA26815.1	streptomycin;	Aminoglycoside O-phosphotransferase, which modifies aminoglycosides by phosphorylation.
BAG17078	aph33ia 99% AAA26815.1	streptomycin;	Aminoglycoside O-phosphotransferase, which modifies aminoglycosides by phosphorylation.

## Sheet: table heads
						considered as self protecting if the host produce the antibiotic or the gene was found in a secondary cluster									100 closet entry to the proteobacterial protein
streptomyces ARG	Gene Type	Resistance Profile	resistance mechanism Description	host		self protecting or in secondary cluster		closest homology in proteobacteria host host GC content					identity	protein ID	identity with closet streptomyces protein		associated with mobile elements (with in 5 orf)	together with other ARGS

## Sheet: Supplementary Data 1
Supplementary Data 1 | Streptomyces ARGs and their closest homologs in proteobacteria
streptomyces ARG	Gene Type	Resistance Profile	resistance mechanism Description	host	reference	self protecting or in secondary cluster	closest homology in proteobacteria host	proteobecterial host genomic GC content	Max score	Total score	Query cover	E value	Ident	Accession	identity with closest streptomyces protein	clostest streptomyces protein	more similar to actinobactieral proteins than to proteins from any other phyla, including Proteobacteria	isolated from	close homologues (sequence identity above 90%) found in database PATRIC
AIA08936.1	rph	rifamycin	rifamycin inactivating phosphotransferase	Streptomyces sp. WAC4747	Spanogiannopoulos P, et al. 2014. Proc Natl Acad Sci U S A 111(19): 7102-7107. A rifamycin inactivating phosphotransferase family shared by environmental and pathogenic bacteria. PMID 24778229		phosphoenolpyruvate synthase [Corallococcus coralloides]	69.9	1161	1161	0.99	0.0	0.68	WP_014395981.1	0.79	WP_014180657.1		soil
CAA42550	lmra	lincomycin;	ABC transporter system, Macrolide-Lincosamide-Streptogramin B efflux pump.	Streptomyces lincolnensis	Peschke, U., et al. (1995). "Molecular characterization of the lincomycin‐production gene cluster of Streptomyces lincolnensis 78‐11." Molecular Microbiology 16(6): 1137-1156.	self protecting	MULTISPECIES: MFS transporter permease [Enterobacteriaceae]	52	296	296	0.97	3e-91	0.5	WP_038989331.1 (actually identical to CQF00299.1)	0.7	WP_031133343.1	Y	isolated from farm animal
P31141	cml_e5	chloramphenicol;	Major facilitator superfamily transporter, chloramphenicol efflux pump.	Streptomyces lividans	gi|399267|sp|P31141.1|CMLR_STRLI DescriptionRecName: Full=Chloramphenicol resistance protein		MULTISPECIES: chloramphenicol efflux MFS transporter [Bacteria]	66	445	445	0.99	1e-151	0.63	WP_005297378.1	0.67	WP_030177909.1	Y	isolated from patients
CAA54186	pur8	puromycin;	Major facilitator superfamily transporter	Streptomyces anulatus	AUTHORS Tercero,J.A., Lacalle,R.A. and Jimenez,A. TITLE The pur8 gene from the pur cluster of Streptomyces alboniger encodes a highly hydrophobic polypeptide which confers resistance to puromycin JOURNAL Eur. J. Biochem. 218 (3), 963-971 (1993)	self protecting	puromycin resistance protein Pur8 [Burkholderia oxyphila]	64.1	317	317	0.89	6e-99	0.48	WP_043284319.1	0.65	WP_037817975.1	Y	Forest soil
YP_002181880	tcma	tetracenomycin_c;	Major facilitator superfamily transporter. Resistance to tetracenomycin C by an active tetracenomycin C efflux system which is probably energized by transmembrane electrochemical gradients.	Streptomyces sp. Mg1			MFS transporter [Dyella japonica]	64.1	237	237	0.78	4e-68	0.35	WP_046972988.1	0.62	WP_030970229.1		soil
AAC32027	cara	lincosamide; macrolide; streptogramin_b;	ABC transporter system, Macrolide-Lincosamide-Streptogramin B efflux pump.	Streptomyces thermotolerans	AUTHORS Schoner,B., Geistlich,M., Rosteck,P. Jr., Rao,R.N., Seno,E., Reynolds,P., Cox,K., Burgett,S. and Hershberger,C. TITLE Sequence similarity between macrolide-resistance determinants and ATP-binding transport proteins JOURNAL Gene 115 (1-2), 93-96 (1992) PUBMED 1612454	self protecting	heme ABC transporter ATP-binding protein [Sorangium cellulosum]	71.4	267	267	0.98	3e-78	0.35	WP_020733565.1	0.62	KWX02059.1		soil
CAJ88549	tet 49% identical to Q55002	tetracycline;	Ribosomal protection protein, which protects ribosome from the translation inhibition of tetracycline.	Streptomyces ambofaciens			GTP-binding protein [Devosia geojensis]	66	441	441	0.99	5e-143	0.48	WP_046110059.1	0.61	WP_028798584.1	Y	soil
P20074	cata5	chloramphenicol;	Group A chloramphenicol acetyltransferase, which can inactivate chloramphenicol.	Streptomyces acrimycini	Murray, I. A., et al. (1989). "Nucleotide sequence of the chloramphenicol acetyltransferase gene of Streptomyces acrimycini." Gene 85(2): 283-291.		chloramphenicol acetyltransferase [Sandaracinus amylolyticus]	72	248	248	0.95	1e-79	0.56	WP_053238935.1	0.6	WP_018519522.1	Y	soil
Q55002	otra	tetracycline;	Ribosomal protection protein, which protects ribosome from the translation inhibition of tetracycline.	Streptomyces rimosus	AUTHORS Doyle,D., McDowall,K.J., Butler,M.J. and Hunter,I.S. TITLE Characterization of an oxytetracycline-resistance gene, otrA, of Streptomyces rimosus JOURNAL Mol. Microbiol. 5 (12), 2923-2933 (1991) PUBMED 1809836 TITLE Characterization of an oxytetracycline-resistance gene, otrA, of Streptomyces rimosus JOURNAL Mol. Microbiol. 5 (12), 2923-2933 (1991) PUBMED 1809836	self protecting	GTP-binding protein [Devosia sp. Root413D1]	65.4	545	545	1	0.0	0.49	KQW79161.1	0.6	WP_030350511.1	Y	A. thaliana root
Q02652	tet 50% identical to Q55002, 85% identical to CAJ88549	tetracycline;	Ribosomal protection protein, which protects ribosome from the translation inhibition of tetracycline.	Streptomyces lividans	AUTHORS Dittrich,W. and Schrempf,H. TITLE The unstable tetracycline resistance gene of Streptomyces lividans 1326 encodes a putative protein with similarities to translational elongation factors and Tet(M) and Tet(O) proteins JOURNAL Antimicrob. Agents Chemother. 36 (5), 1119-1124 (1992) PUBMED 1510403		GTP-binding protein [Devosia sp. Root413D1]	65.4	448	448	0.95	2e-145	0.47	KQW79161.1	0.6	WP_030350511.1	Y	A. thaliana root
NP_625085	tet 86% identical CAJ88549 49% identical to Q55002	tetracycline;	Ribosomal protection protein, which protects ribosome from the translation inhibition of tetracycline.	Streptomyces coelicolor A3(2)	no		GTP-binding protein [Devosia geojensis]	65.9	439	439	0.98	2e-145	0.46	WP_046110059.1	0.6	WP_033318981.1	Y	soil
P25256	tlrc 66% identical to CAM96590	lincosamide; macrolide; streptogramin_b;	ABC transporter system, Macrolide-Lincosamide-Streptogramin B efflux pump.	Streptomyces fradiae	AUTHORS Rosteck,P.R. Jr., Reynolds,P.A. and Hershberger,C.L. TITLE Homology between proteins controlling Streptomyces fradiae tylosin resistance and ATP-binding transport JOURNAL Gene 102 (1), 27-32 (1991) PUBMED 1864505	self protecting	energy-dependent translational throttle protein EttA [Desulfocapsa sulfexigens]		258	258	0.97	7e-75	0.35	WP_015405003.1	0.59	WP_055566813.1		oxidized surface sediment from eel grass (Zostera noltii) mud flat
AAA26700	aph33ia	streptomycin;	Aminoglycoside O-phosphotransferase, which modifies aminoglycosides by phosphorylation.	Streptomyces griseus	Heinzel, P., et al. (1988). "A second streptomycin resistance gene from Streptomyces griseus codes for streptomycin-3 ″-phosphotransferase." Archives of Microbiology 150(2): 184-192.	self protecting	aminoglycoside phosphotransferase APH(3') [Rhizobium sp. CF258]	60	251	251	0.94	2e-79	0.51	WP_037160408.1	0.57	WP_027747792.1		Populus root
P14559	bl2a_exo	penicillin;	Class A beta-lactamase. This enzyme breaks the beta-lactam antibiotic ring open and deactivates the molecule's antibacterial properites.	Streptomyces albus G			class A beta-lactamase [Variovorax paradoxus]	67.1	250	250	0.95	1e-81	0.48	WP_042579266.1	0.57	WP_030788384.1		leaf
AAB36568	cml_e6	chloramphenicol;	Major facilitator superfamily transporter, chloramphenicol efflux pump.	Streptomyces venezuelae	Mosher, R. H., et al. (1995). "Inactivation of Chloramphenicol by O-Phosphorylation: A NOVEL RESISTANCE MECHANISM IN STREPTOMYCES VENEZUELAE ISP5230, A CHLORAMPHENICOL PRODUCER." Journal of Biological Chemistry 270(45): 27000-27006.	self protecting	arabinose transporter permease [Phenylobacterium sp. Root700]	67.4	279	279	0.88	3e-86	0.45	KRB39835.1	0.56	WP_030168593.1		root
1411197A	bl2d_moxa	cloxacillin; penicillin;	Class D beta-lactamase. This enzyme breaks the beta-lactam antibiotic ring open and deactivates the molecule's antibacterial properites.	Streptomyces cacaoi	Lenzini, M. V., et al. (1988). "Nucleotide sequence of the gene encoding the active-site serine β-lactamase from Streptomyces cacaoi." FEMS Microbiol Lett 49(3): 371-376.		class A beta-lactamase [Pseudomonas mosselii]	63.4	234	234	0.89	2e-72	0.47	WP_038707481.1	0.55	WP_018537317.1		wastewater of the nylon 6 producing Seongseo industrial complex in Daegu
BAC73509	tcma	tetracenomycin_c;	Major facilitator superfamily transporter. Resistance to tetracenomycin C by an active tetracenomycin C efflux system which is probably energized by transmembrane electrochemical gradients.	Streptomyces avermitilis MA-4680			MULTISPECIES: MFS transporter [Burkholderia cepacia complex] 67% GC content	67	239	239	0.78	6e-69	0.37	WP_045552340.1	0.53	WP_031001974.1		patient
NP_733568	tcma 82% identical to BAC73509	tetracenomycin_c;	Major facilitator superfamily transporter. Resistance to tetracenomycin C by an active tetracenomycin C efflux system which is probably energized by transmembrane electrochemical gradients.	Streptomyces coelicolor A3(2)	no		MULTISPECIES: MFS transporter [Burkholderia cepacia complex]	67	238	238	0.78	3e-68	0.35	WP_045552340.1	0.53	WP_031001974.1		patient
P13249	pac	puromycin;	Puromycin N-acetyltransferase	Streptomyces alboniger	Tercero, J. A., et al. (1996). "The Biosynthetic Pathway of the Aminonucleoside Antibiotic Puromycin, as Deduced from the Molecular Analysis of the pur Cluster of Streptomyces alboniger." Journal of Biological Chemistry 271(3): 1579-1590.	self protecting.	puromycin N-acetyltransferase [Photorhabdus temperata] 44.1% GC content	44.1	174	174	0.89	3e-51	0.47	WP_046974149.1	0.52	WP_030021786.1	Y	entomopathogenic nematodes
Q06650	bl2a_kcc	penicillin;	Class A beta-lactamase. This enzyme breaks the beta-lactam antibiotic ring open and deactivates the molecule's antibacterial properites.	Streptomyces cellulosae	AUTHORS Ogawara,H. TITLE Sequence of a gene encoding beta-lactamase from Streptomyces cellulosae JOURNAL Gene 124 (1), 111-114 (1993) PUBMED 7916705		class A beta-lactamase [Janthinobacterium sp. Marseille]	54.2	234	234	0.78	9e-72	0.47	WP_012078434.1	0.52	WP_030269845.1		filtered water used for patients in the hospital
P30180	aac3vii	paromomycin;	Aminoglycoside N-acetyltransferase, which modifies aminoglycosides by acetylation.	Streptomyces rimosus subsp. Paromomycinus	Lopez-Cabrera, M., et al. (1989). "Isolation and nucleotide sequencing of an aminocyclitol acetyltransferase gene from Streptomyces rimosus forma paromomycinus." J Bacteriol 171(1): 321-328.	self protecting	aminoglycoside 3-N-acetyltransferase [Corallococcus coralloides]	69.9	216	216	0.92	2e-65	0.49	WP_014398725.1	0.51	EFL26570.1		soil
BAD95833	aac3viii	neomycin; ribostamycin;	Aminoglycoside N-acetyltransferase, which modifies aminoglycosides by acetylation.	Streptomyces fradiae	Kudo, F., et al. (2005). "Biosynthesis of 2-deoxystreptamine by three crucial enzymes in Streptomyces fradiae NBRC 12773." Journal of Antibiotics 58(12): 766-774.	self protecting	aminoglycoside 3-N-acetyltransferase [Corallococcus coralloides] 69.9%	69.9	215	215	0.92	5e-65	0.48	WP_014398725.1	0.51	EFL26570.1		soil
CAG34024	aac3viii 70% identical to P30180.1	neomycin; ribostamycin;	Aminoglycoside N-acetyltransferase, which modifies aminoglycosides by acetylation.	Streptomyces ribosidificus	AUTHORS Aboshanab,K., Schmidt-Beissner,H., Wehmeier,U., Piepersberg,W., Welzel,K. and Vente,A. TITLE Analysis and comparison of biosynthetic gene clusters for the 2-deoxy-inosamine containing aminoglycoside antibiotics ribostamycin, neomycin, lividomycin, paromomycin and butirosin JOURNAL Unpublished	self protecting	aminoglycoside 3-N-acetyltransferase [Corallococcus coralloides]	69.9	214	214	0.92	8e-65	0.46	WP_014398725.1	0.51	EFL26570.1		soil
P39886	tcma	tetracenomycin_c;	Major facilitator superfamily transporter. Resistance to tetracenomycin C by an active tetracenomycin C efflux system which is probably energized by transmembrane electrochemical gradients.	Streptomyces glaucescens	Guilfoile, P. and C. Hutchinson (1992). "Sequence and transcriptional analysis of the Streptomyces glaucescens tcmAR tetracenomycin C resistance and repressor gene loci." J Bacteriol 174(11): 3651-3658.	self protecting	drug resistance transporter, EmrB/QacA subfamily protein [Komagataeibacter hansenii ATCC 23769]	59.2	233	233	0.81	4e-66	0.35	EFG83002.1	0.51	WP_031001974.1
AAA26815	aph33ia	streptomycin;	Aminoglycoside O-phosphotransferase, which modifies aminoglycosides by phosphorylation.	Streptomyces griseus	AUTHORS Shinkawa,H., Sugiyama,M. and Nimi,O. TITLE Corrigendum: The nucleotide sequence of a streptomycin 6-phosphotransferase gene from a streptomycin producer JOURNAL J. Gen. Microbiol. 134, 1391-1394 (1988)	self protecting	aminoglycoside phosphotransferase APH(3'') [Escherichia coli]	51	246	246	0.93	1e-77	0.51	WP_031942890.1	0.5	ADI03324.1		Homo sapiens
AAC15775	otrb	tetracycline;	Major facilitator superfamily transporter, tetracycline efflux pump.	Streptomyces rimosus	Butler, M., et al. (1989). "Molecular cloning of resistance genes and architecture of a linked gene cluster involved in biosynthesis of oxytetracycline by Streptomyces rimosus." Molecular and General Genetics MGG 215(2): 231-238.	self protecting	DSBA oxidoreductase [Raoultella ornithinolytica]	55.9	293	293	0.94	7e-89	0.39	WP_048022769.1	0.5	WP_020556581.1		cabbage	90% CDA00687.1	Klebsiella pneumoniae
BAA07390	tcr3	tetracycline;	Major facilitator superfamily transporter, tetracycline efflux pump.	Streptomyces aureofaciens	AUTHORS Dairi,T., Aisaka,K., Katsumata,R. and Hasegawa,M. TITLE A self-defense gene homologous to tetracycline effluxing gene essential for antibiotic production in Streptomyces aureofaciens JOURNAL Biosci. Biotechnol. Biochem. 59 (10), 1835-1841 (1995) PUBMED 8534971	self protecting	MULTISPECIES: EmrB/QacA family drug resistance transporter [Enterobacteriaceae]	55.6	279	279	0.92	6e-84	0.38	WP_032690226.1	0.5	WP_020556581.1		radish root, Homo sapiens
YP_002188856	tcma 74% identical to BAC73509.1	tetracenomycin_c;	Major facilitator superfamily transporter. Resistance to tetracenomycin C by an active tetracenomycin C efflux system which is probably energized by transmembrane electrochemical gradients.	Streptomyces sp. SPB74	not clear		hypothetical protein [Mesorhizobium sp. F7]	66.4	242	242	0.91	9e-70	0.34	WP_047570953.1	0.5	WP_055724549.1		Potable Water
BAG21957	tcma 72% identical to P39886	tetracenomycin_c;	Major facilitator superfamily transporter. Resistance to tetracenomycin C by an active tetracenomycin C efflux system which is probably energized by transmembrane electrochemical gradients.	Streptomyces griseus subsp. griseus NBRC 13350	no		hypothetical protein [Mesorhizobium sp. F7]	66.4	223	223	0.92	2e-62	0.32	WP_047570953.1	0.5	WP_055724549.1		Potable Water
AAA88552	aac3vii	paromomycin;	Aminoglycoside N-acetyltransferase, which modifies aminoglycosides by acetylation.	Streptomyces rimosus	AUTHORS Lopez-Cabrera,M., Perez-Gonzalez,J.A., Heinzel,P., Piepersberg,W. and Jimenez,A. TITLE Isolation and nucleotide sequencing of an aminocyclitol acetyltransferase gene from Streptomyces rimosus forma paromomycinus JOURNAL J. Bacteriol. 171 (1), 321-328 (1989) PUBMED 2914849	self protecting	aminoglycoside 3-N-acetyltransferase [Devosia sp. Root635]	64.1	219	219	0.92	1e-66	0.48	KRA44973.1	0.49	WP_033299003.1		A. thaliana root
BAA78619	aac3x	aminoglycoside;	Aminoglycoside N-acetyltransferase, which modifies aminoglycosides by acetylation.	Streptomyces griseus	Hirano, S., et al. (2008). "Conditionally positive effect of the TetR-family transcriptional regulator AtrA on streptomycin production by Streptomyces griseus." Microbiology 154(3): 905-914.	self protecting	aminoglycoside 3-N-acetyltransferase [Bosea sp. LC85]	64.9	213	213	0.94	3e-64	0.48	WP_052513754.1	0.48	WP_012377682.1		Cave surface layer
AAA67509	tcma	tetracenomycin_c;	Major facilitator superfamily transporter. Resistance to tetracenomycin C by an active tetracenomycin C efflux system which is probably energized by transmembrane electrochemical gradients.	Streptomyces glaucescens	AUTHORS Summers,R.G., Wendt-Pienkowski,E., Motamedi,H. and Hutchinson,C.R. TITLE Nucleotide sequence of the tcmII-tcmIV region of the tetracenomycin C biosynthetic gene cluster of Streptomyces glaucescens and evidence that the tcmN gene encodes a multifunctional cyclase-dehydratase-O-methyl transferase JOURNAL J. Bacteriol. 174 (6), 1810-1820 (1992) PUBMED 1548230	self protecting	hypothetical protein [Herbaspirillum massiliense]	60	232	232	0.88	1e-65	0.34	WP_019142923.1	0.46	WP_043490994.1		Homo sapiens
CAA66307	ermn	lincosamide; macrolide; streptogramin_b;	rRNA adenine N-6-methyltransferase, which can methylate adenine at position 2058 of 23S rRNA, conferring resistance to erythromycin.	Streptomyces fradiae	Gandecha, A. R. and E. Cundliffe (1996). "Molecular analysis of tlrD, an MLS resistance determinant from the tylosin producer, Streptomyces fradiae." Gene 180(1–2): 173-176.	self protecting	16S rRNA (adenine(1518)-N(6)/adenine(1519)-N(6))-dimethyltransferase [Thalassobaculum salexigens]	67.4	89.7	89.7	0.87	6e-18	0.31	WP_038013444.1	0.43	WP_053642877.1		sea water
AFK80333.1	facT	factumycin	ABC transporter of elfamycin antibiotic factumycin, similar to kirTII MFS.	Streptomyces sp. WAC5292	Thaker, M. N., et al. (2012). "Biosynthetic gene cluster and antimicrobial activity of the elfamycin antibiotic factumycin." MedChemComm 3(8): 1020-1026.	self protecting	MFS transporter [Martelella endophytica]	62	327	327	0.77	9e-102	0.43	WP_045683650.1	0.42	WP_032750390.1		Marine plant
CAG34043	aph3vb	neomycin; paromomycin; ribostamycin;	Aminoglycoside O-phosphotransferase, which modifies aminoglycosides by phosphorylation.	Streptomyces ribosidificus	Aboshanab,K., Schmidt-Beissner,H., Wehmeier,U., Piepersberg,W., Welzel,K. and Vente,A. TITLE Analysis and comparison of biosynthetic gene clusters for the 2-deoxy-inosamine containing aminoglycoside antibiotics ribostamycin, neomycin, lividomycin, paromomycin and butirosin JOURNAL Unpublished	self protecting	aminoglycoside phosphotransferase [Pseudomonas libanensis]	60	175	175	1	6e-50	0.41	KPG77859.1	0.41	CAG34724.1		Toxicodendron radicans
P00555 AAA26699.1	aph3va	neomycin; paromomycin; ribostamycin;	Aminoglycoside O-phosphotransferase, which modifies aminoglycosides by phosphorylation.	Streptomyces fradiae	Thompson, C. J. and G. S. Gray (1983). "Nucleotide sequence of a streptomycete aminoglycoside phosphotransferase gene and its relationship to phosphotransferases encoded by resistance plasmids." Proceedings of the National Academy of Sciences 80(17): 5190-5194.	inside neomycin biosynthetic gene cluster	aminoglycoside phosphotransferase [Pseudomonas libanensis]	60	170	170	0.98	5e-48	0.4	KPG77859.1	0.41	CAG34724.1		Toxicodendron radicans
BAD95814	aph3va	neomycin; paromomycin; ribostamycin;	Aminoglycoside O-phosphotransferase, which modifies aminoglycosides by phosphorylation.	Streptomyces fradiae	Kudo, F., et al. (2005). "Biosynthesis of 2-deoxystreptamine by three crucial enzymes in Streptomyces fradiae NBRC 12773." Journal of Antibiotics 58(12): 766-774.	inside neomycin biosynthetic gene cluster	aminoglycoside phosphotransferase [Pseudomonas libanensis]	60	173	173	0.98	3e-49	0.4	KPG77859.1	0.41	CAG34724.1		Toxicodendron radicans
P08457	sta	streptothricin;	Streptothricin acetyltransferase (STAT).	Streptomyces lavendulae	AUTHORS Horinouchi,S., Furuya,K., Nishiyama,M., Suzuki,H. and Beppu,T. TITLE Nucleotide sequence of the streptothricin acetyltransferase gene from Streptomyces lavendulae and its expression in heterologous hosts JOURNAL J. Bacteriol. 169 (5), 1929-1937 (1987) PUBMED 3106324	self protecting	streptothricin acetyltransferase [Pseudomonas denitrificans]	65.2	113	113	0.88	6e-28	0.39	WP_015478479.1	0.41	WP_033275420.1		soil
CAM96590	srmb	lincosamide; macrolide; streptogramin_b;	ABC transporter system, Macrolide-Lincosamide-Streptogramin B efflux pump.	Streptomyces ambofaciens	PUBMED 18048924	self protecting	ABC transporter ATP-binding protein [Pseudogulbenkiania ferrooxidans]	64.7	263	367	0.96	7e-76	0.35	WP_021475597.1	0.4	KWX02059.1		soil
CAA45050	srmb	lincosamide; macrolide; streptogramin_b;	ABC transporter system, Macrolide-Lincosamide-Streptogramin B efflux pump.	Streptomyces ambofaciens	AUTHORS Geistlich,M., Losick,R., Turner,J.R. and Rao,R.N. TITLE Characterization of a novel regulatory gene governing the expression of a polyketide synthase gene in Streptomyces ambofaciens JOURNAL Mol. Microbiol. 6 (14), 2019-2029 (1992) PUBMED 1508047	self protecting	ABC transporter ATP-binding protein [Pseudogulbenkiania ferrooxidans]	64.7	263	367	0.96	7e-76	0.35	WP_021475597.1	0.4	KWX02059.1		soil
P18622	aph6ib	streptomycin;	Aminoglycoside O-phosphotransferase, which modifies aminoglycosides by phosphorylation.	Streptomyces glaucescens	AUTHORS Voegtli,M. and Huetter,R. TITLE Characterisation of the hydroxystreptomycin phosphotransferase gene (sph) of Streptomyces glaucescens: nucleotide sequence and promoter analysis JOURNAL Mol. Gen. Genet. 208, 195-203 (1987) PUBMED 3039305	self protecting	hypothetical protein [Labrenzia alba]	53.8	148	148	0.83	4e-39	0.41	WP_055679482.1	0.4	WP_055534333.1		oysters
CAH94334	aph6ia 74% identical to P18622.1	streptomycin;	Aminoglycoside O-phosphotransferase, which modifies aminoglycosides by phosphorylation.	Streptomyces griseus subsp. Griseus	AUTHORS van der Geize,R., Dijkhuizen,L., Wellington,E.M. and Piepersberg,W. TITLE Cloning and heterologous expression of the str/sts-gene cluster from a Streptomyces griseus DSM40236 PAC library: the cluster for streptomycin production lies in a highly conserved genomic area JOURNAL Unpublished	self protecting	hypothetical protein [Labrenzia alba]	53.8	141	141	0.74	6e-36	0.39	WP_055679482.1	0.4	WP_055534333.1		oysters
AAB17875	tsnr 74% identical to P18644	thiostrepton;	Specifically methylates the adenosine-1067 in 23S ribosomal RNA. Confers resistance to antibiotic thiostrepton.	Streptomyces actuosus		self protecting	hypothetical protein [beta proteobacterium AAP99]	65.4	84.0	84.0	0.52	3e-16	0.39	WP_054126540.1	0.39	AAB17875.1		freshwater lake
P18644	tsnr	thiostrepton;	Specifically methylates the adenosine-1067 in 23S ribosomal RNA. Confers resistance to antibiotic thiostrepton.	Streptomyces cyaneus			hypothetical protein [beta proteobacterium AAP99]	65.4	84.0	84.0	0.54	3e-16	0.35	WP_054126540.1	0.39	AAB17875.1		freshwater lake
P13079	ermh	lincosamide; macrolide; streptogramin_b;	rRNA adenine N-6-methyltransferase, which can methylate adenine at position 2058 of 23S rRNA, conferring resistance to erythromycin.	Streptomyces thermotolerans	AUTHORS Epp,J.K., Burgett,S.G. and Schoner,B.E. TITLE Cloning and nucleotide sequence of a carbomycin-resistance gene from Streptomyces thermotolerans JOURNAL Gene 53 (1), 73-83 (1987) PUBMED 3036668	self protecting	ribosomal RNA small subunit methyltransferase A [Geobacter metallireducens]	59.5	92.8	92.8	0.67	8e-19	0.34	WP_004512062.1	0.38	WP_058945197.1		Sediment
P45439	erms	lincosamide; macrolide; streptogramin_b;	rRNA adenine N-6-methyltransferase, which can methylate adenine at position 2058 of 23S rRNA, conferring resistance to erythromycin.	Streptomyces fradiae	AUTHORS Kamimiya,S. and Weisblum,B. TITLE Translational attenuation control of ermSF, an inducible resistance determinant encoding rRNA N-methyltransferase from Streptomyces fradiae JOURNAL J. Bacteriol. 170 (4), 1800-1811 (1988) PUBMED 3127381	self protecting	ribosomal RNA small subunit methyltransferase A [Geobacter metallireducens]	59.5	92.8	92.8	0.67	8e-19	0.34	WP_004512062.1	0.38	WP_058945197.1		Sediment
CAA55770	ermu	lincosamide; macrolide; streptogramin_b;	rRNA adenine N-6-methyltransferase, which can methylate adenine at position 2058 of 23S rRNA, conferring resistance to erythromycin.	Streptomyces lincolnensis		self protecting.	hypothetical protein AMJ94_17940 [Deltaproteobacteria bacterium SM23_61]	56.2	97.1	97.1	0.86	7e-21	0.32	KPK86540.1	0.41	KUJ27758.1		Sulfate-methane transisition zone estuary sediments 16-26 cm
AAA50325	oleb	lincosamide; macrolide; streptogramin_b;	ABC transporter system, Macrolide-Lincosamide-Streptogramin B efflux pump.	Streptomyces antibioticus	AUTHORS Olano,C., Rodriguez,A.M., Mendez,C. and Salas,J.A. TITLE A second ABC transporter is involved in oleandomycin resistance and its secretion by Streptomyces antibioticus JOURNAL Unpublished	self protecting	ABC transporter ATP-binding protein [Campylobacter corcagiensis]	31.9	273	362	0.93	3e-79	0.34	WP_025803209.1	0.37	WP_053750389.1		Macaca silenus
AAB51440	ermv	lincosamide; macrolide; streptogramin_b;	rRNA adenine N-6-methyltransferase, which can methylate adenine at position 2058 of 23S rRNA, conferring resistance to erythromycin.	Streptomyces viridochromogenes	no		16S rRNA (adenine(1518)-N(6)/adenine(1519)-N(6))-dimethyltransferase [Psychrobacter piscatorii]	44	109	109	0.93	8e-25	0.32	WP_058025010.1	0.36	WP_041129645.1		deep-sea hydrothermal vent sediment
P52393	tsnr	thiostrepton;	Specifically methylates the adenosine-1067 in 23S ribosomal RNA. Confers resistance to antibiotic thiostrepton.	Streptomyces laurentii	AUTHORS Smith,T.M., Jiang,Y.F., Shipley,P. and Floss,H.G. TITLE The thiostrepton-resistance-encoding gene in Streptomyces laurentii is located within a cluster of ribosomal protein operons JOURNAL Gene 164 (1), 137-142 (1995) PUBMED 7590303	self protecting	hypothetical protein [Sandaracinus amylolyticus]	72	94.0	94.0	0.83	1e-19	0.37	WP_053237320.1	0.36	WP_051438655.1		soil
P18623	vph	viomycin;	Viomycin phosphotransferase, which chieves inactivation of their antibiotic substrates by phosphorylation.	Streptomyces vinaceus	Bibb, M. J., et al. (1985). "Nucleotide sequences encoding and promoting expression of three antibiotic resistance genes indigenous to Streptomyces." Molecular and General Genetics MGG 199(1): 26-36.	self protecting	hypothetical protein [Ensifer sp. ZNC0028]	62.8	86.7	86.7	0.67	6e-17	0.33	WP_043623898.1	0.33	WP_051846554.1		Danio rerio
NP_630216	fush	fusidic_acid;	Esterase enzyme inactivating fusidic acid	Streptomyces coelicolor A3(2)			insecticide toxin TcdB like protein [Polaromonas sp. CF318] probably a contamination, becuase it is on a short reading and have no DNA homology to any bacterial sequence	64.9	92.8	223	0.47	7e-17	0.29	WP_007869405.1	0.32	WP_050508818.1		soil
1815179A	ermo	lincosamide; macrolide; streptogramin_b;	rRNA adenine N-6-methyltransferase, which can methylate adenine at position 2058 of 23S rRNA, conferring resistance to erythromycin.	Streptomyces lividans	Cundliffe, E. (1992). "Resistance to macrolides and lincosamides in Streptomyces lividans and to aminoglycosides in Micromonospora purpurea." Gene 115(1): 75-84.		16S rRNA (adenine(1518)-N(6)/adenine(1519)-N(6))-dimethyltransferase [Methylophaga aminisulfidivorans]	43.4	86.3	86.3	0.95	6e-17	0.27	WP_007145487.1	0.31	WP_019887031.1		seawater
CAF31839	aph4ib	hygromycin_b;	Aminoglycoside O-phosphotransferase, which modifies aminoglycosides by phosphorylation.	Streptomyces hygroscopicus subsp. Hygroscopicus	AUTHORS Aboshanab,K.M.A., Schmidt-Beissner,H., Wehmeier,U.F., Welzel,K., Vente,A. and Piepersberg,W. TITLE Cloning and sequencing of the hygromycin B biosynthetic gene cluster from Streptomyces hygroscopicus ssp.hygroscopicus DSM 40578 JOURNAL Unpublished	self protecting	hypothetical protein [Shewanella pealeana]	44.7	81.6	81.6	0.82	1e-14	0.28	WP_049767974.1	0.29	WP_046920032.1		squid
CAA11706	ermo 75% identical to AAB51440	lincosamide; macrolide; streptogramin_b;	rRNA adenine N-6-methyltransferase, which can methylate adenine at position 2058 of 23S rRNA, conferring resistance to erythromycin.	Streptomyces ambofaciens	Pernodet, J.-L., et al. (1999). "Dispensable ribosomal resistance to spiramycin conferred by srmA in the spiramycin producer Streptomyces ambofaciens." Microbiology 145(9): 2355-2364.	self protecting	MULTISPECIES: hypothetical protein [Enterobacteriaceae]	50.5	89.7	89.7	0.93	4e-18	0.23	WP_039110121.1	0.25	WP_016908627.1		patient
AFN41071.1	FolP sul1	sulfonamide	Streptomyces sp. 1AL4		AUTHORS Nardelli,M., Scalzo,P.M., Ramirez,M.S., Quiroga,M.P., Cassini,M.H. and Centron,D. TITLE Class 1 integrons in environments with different degrees of urbanization JOURNAL PLoS ONE 7 (6), E39223 (2012) PUBMED 22761743		dihydropteroate synthase [Salmonella enterica subsp. enterica serovar Agona]	52		365	1	2e-126	0.95	ALJ92876.1	0.95	AFN41071.1		river patient
CAH58703	aac3viii 99% identical to BAD95833	neomycin; ribostamycin;	Aminoglycoside N-acetyltransferase, which modifies aminoglycosides by acetylation.	Streptomyces fradiae	AUTHORS Huang,F., Haydock,S.F., Mironenko,T., Spiteller,D., Li,Y. and Spencer,J.B. TITLE The neomycin biosynthetic gene cluster of Streptomyces fradiae NCIMB 8233: characterisation of an aminotransferase involved in the formation of 2-deoxystreptamine JOURNAL Org. Biomol. Chem. 3 (8), 1410-1418 (2005) PUBMED 15827636
CAF33325	aac3viii 100% identical to BAD95833	neomycin; ribostamycin;	Aminoglycoside N-acetyltransferase, which modifies aminoglycosides by acetylation.	Streptomyces fradiae	AUTHORS Aboshanab,K.M., Schmidt-Beissner,H., Wehmeier,U.F., Piepersberg,W., Welzel,K. and Vente,A. TITLE Analysis and comparison of biosynthetic gene clusters for the 2-deoxy-inosamine containing aminoglycoside antibiotics ribostamycin, neomycin, lividomycin, paromomycin and butirosin JOURNAL Unpublished
CAG34706	aac3viii 100% identical to CAG34024	neomycin; ribostamycin;	Aminoglycoside N-acetyltransferase, which modifies aminoglycosides by acetylation.	Streptomyces ribosidificus
YP_001826640	tcma 100% identical to BAG21957	tetracenomycin_c;	Major facilitator superfamily transporter. Resistance to tetracenomycin C by an active tetracenomycin C efflux system which is probably energized by transmembrane electrochemical gradients.	Streptomyces griseus subsp. griseus NBRC 13350
CAA90431	fush 99% identical to NP_630216	fusidic_acid;	Esterase enzyme inactivating fusidic acid
CAA37477	otra 100% identical to Q55002	tetracycline;	Ribosomal protection protein, which protects ribosome from the translation inhibition of tetracycline.	Streptomyces thermotolerans	AUTHORS Schoner,B., Geistlich,M., Rosteck,P. Jr., Rao,R.N., Seno,E., Reynolds,P., Cox,K., Burgett,S. and Hershberger,C. TITLE Sequence similarity between macrolide-resistance determinants and ATP-binding transport proteins JOURNAL Gene 115 (1-2), 93-96 (1992) PUBMED 1612454
ABX00620	ermu 100% identical to CAA55770	lincosamide; macrolide; streptogramin_b;	rRNA adenine N-6-methyltransferase, which can methylate adenine at position 2058 of 23S rRNA, conferring resistance to erythromycin.	Streptomyces lividans	AUTHORS Dittrich,W. and Schrempf,H. TITLE The unstable tetracycline resistance gene of Streptomyces lividans 1326 encodes a putative protein with similarities to translational elongation factors and Tet(M) and Tet(O) proteins JOURNAL Antimicrob. Agents Chemother. 36 (5), 1119-1124 (1992) PUBMED 1510403
CAA07381	aph6ib 100% identical to P18622	streptomycin;	Aminoglycoside O-phosphotransferase, which modifies aminoglycosides by phosphorylation.
P52391	tsnr 100% identical to AAB17875	thiostrepton;	Specifically methylates the adenosine-1067 in 23S ribosomal RNA. Confers resistance to antibiotic thiostrepton.
YP_001821804	aac3x 100 identical to BAA78619	aminoglycoside;	Aminoglycoside N-acetyltransferase, which modifies aminoglycosides by acetylation.
BAG17121	aac3x 100 identical to BAA78619	aminoglycoside;	Aminoglycoside N-acetyltransferase, which modifies aminoglycosides by acetylation.
AAD04032	otrb 100% identical to AAC15775.1	tetracycline;	Major facilitator superfamily transporter, tetracycline efflux pump.
NP_631702	cml_e5 99% identical to P31141	chloramphenicol;	Major facilitator superfamily transporter, chloramphenicol efflux pump.	Streptomyces coelicolor A3(2)
AAA26775	bl2a_exo 100% identical to P14559	penicillin;	Class A beta-lactamase. This enzyme breaks the beta-lactam antibiotic ring open and deactivates the molecule's antibacterial properites.
Q03680	bl2d_moxa 100% identical to 1411197A	cloxacillin; penicillin;	Class D beta-lactamase. This enzyme breaks the beta-lactam antibiotic ring open and deactivates the molecule's antibacterial properites.
P46104	lmra 100% identical to CAA42550	lincomycin;	ABC transporter system, Macrolide-Lincosamide-Streptogramin B efflux pump.
ABX00596	lmra 94% identical to CAA42550	lincomycin;	ABC transporter system, Macrolide-Lincosamide-Streptogramin B efflux pump.
AAA26779	ermo 99% identitical to 1815179A	lincosamide; macrolide; streptogramin_b;	rRNA adenine N-6-methyltransferase, which can methylate adenine at position 2058 of 23S rRNA, conferring resistance to erythromycin.	Streptomyces lividans
P29809	aac3viii 97% identical to BAD95833	neomycin; ribostamycin;	Aminoglycoside N-acetyltransferase, which modifies aminoglycosides by acetylation.
P18150	aph33ia 99% identical to AAA26700	streptomycin;	Aminoglycoside O-phosphotransferase, which modifies aminoglycosides by phosphorylation.	Streptomyces griseus
CAG34724	aph3vb 100% identical to CAG34043	neomycin; paromomycin; ribostamycin;	Aminoglycoside O-phosphotransferase, which modifies aminoglycosides by phosphorylation.	Streptomyces ribosidificus	Subba, B., et al. (2005). "The ribostamycin biosynthetic gene cluster in Streptomyces ribosidificus: comparison with butirosin biosynthesis." Mol. Cells 20(1): 90-96.	self protecting
P13250	aph3vb 97% identical to CAG34043.1	neomycin; paromomycin; ribostamycin;	Aminoglycoside O-phosphotransferase, which modifies aminoglycosides by phosphorylation.
AAB23456	ermu 94% identical to CAA55770	lincosamide; macrolide; streptogramin_b;	rRNA adenine N-6-methyltransferase, which can methylate adenine at position 2058 of 23S rRNA, conferring resistance to erythromycin.
CAH58684	aph3va 99% identical to P00555.1	neomycin; paromomycin; ribostamycin;	Aminoglycoside O-phosphotransferase, which modifies aminoglycosides by phosphorylation.	Streptomyces fradiae
CAH05108	aph3va 99% identical to P00555.1	neomycin; paromomycin; ribostamycin;	Aminoglycoside O-phosphotransferase, which modifies aminoglycosides by phosphorylation.	Streptomyces fradiae
CAA07079	aac3ia artifical construct	astromicin; gentamicin; sisomicin;	Aminoglycoside N-acetyltransferase, which modifies aminoglycosides by acetylation.
P42670	pur8 100% identical to CAA54186	puromycin;
P09979	aph4ib 99% identical to CAF31839	hygromycin_b;	Aminoglycoside O-phosphotransferase, which modifies aminoglycosides by phosphorylation.
YP_001821761	aph33ia 99% AAA26815.1	streptomycin;	Aminoglycoside O-phosphotransferase, which modifies aminoglycosides by phosphorylation.
BAG17078	aph33ia 99% AAA26815.1	streptomycin;	Aminoglycoside O-phosphotransferase, which modifies aminoglycosides by phosphorylation.
NP_630197	ermo 99% identical to 1815179A	lincosamide; macrolide; streptogramin_b;	rRNA adenine N-6-methyltransferase, which can methylate adenine at position 2058 of 23S rRNA, conferring resistance to erythromycin.	Streptomyces coelicolor A3(2)		no

## Sheet: proteins for phylogenetic tree 
WP_014395981.1
CQF00299.1
WP_047217927.1
WP_043284319.1
WP_046972988.1
WP_046110059.1
WP_053238935.1
KQW79161.1
WP_043058190.1
WP_037160408.1
WP_042579266.1
KRB39835.1
WP_038707481.1
WP_043056605.1
WP_043058622.1
WP_045552340.1
WP_046974149.1
WP_012078434.1
WP_014398725.1
EFG83002.1
WP_031942890.1
WP_048022769.1
WP_032690226.1
WP_047570953.1
KRA44973.1
WP_052513754.1
WP_019142923.1
WP_045683650.1
KPG77859.1
WP_015478479.1
WP_055679482.1
WP_054126540.1
WP_053237320.1
WP_043623898.1
WP_007869405.1
WP_049767974.1
