# Supplementary material for: Dissemination of antibiotic resistance genes from antibiotic producers to pathogens
Source: Nat Commun. 2017 Jun 7;8:15784. doi: 10.1038/ncomms15784 (PMC5467266; doi:10.1038/ncomms15784)
Supplement: Supplementary Data 2 — Sequence signature analysis of the Streptomyces ARG-like proteobacterial proteins. [file ncomms15784-s3.xlsx]

## Sheet: Sheet1
Supplementary Data 2 | sequence signature analysis of the Streptomyces ARG like proteobacterial proteins
protein	gene sequence	gene sequence signature predicted by RAIphy
WP_014395981.1	>gi|WP_014395981.1 383452024:3874182-3876800 Corallococcus coralloides DSM 2259, complete genome	Proteobacteria|Deltaproteobacteria|Myxococcales|Myxococcaceae|Myxococcus
WP_038989331.1 (identical to CQF00299.1)	>gi|CQF00299.1 901414414:c2175-763 Salmonella enterica subsp. enterica serovar Typhimurium str. DT104 genome assembly 9065_1#8, scaffold ERS198279SCcontig000046, whole genome shotgun sequence	Actinobacteria|Actinobacteria|Actinomycetales|Mycobacteriaceae|Amycolicicoccus
WP_005297378.1	>gi|WP_047217927.1 827459999:c187602-186427 Delftia lacustris strain LZ-C contig10, whole genome shotgun sequence (cmx)	Actinobacteria|Actinobacteria|Actinomycetales|Mycobacteriaceae|Amycolicicoccus
WP_043284319.1	>gi|WP_043284319.1 654762571:43724-45157 Burkholderia oxyphila NBRC 105797 DNA, contig: BO1_CON00901, whole genome shotgun sequence	unknown phylum|unknown class|unknown order|unknown family|Candidatus
WP_046972988.1	>gi|WP_046972988.1 822544380:c47823-46381 Dyella japonica DSM 16301 Contig_49, whole genome shotgun sequence	Proteobacteria|Gammaproteobacteria|Xanthomonadales|Xanthomonadaceae|Xanthomonas
WP_020733565.1	>gi|WP_020733565.1 521458881:c2223118-2221445 Sorangium cellulosum So0157-2, complete genome	Proteobacteria|Deltaproteobacteria|Myxococcales|Cystobacteraceae|Anaeromyxobacter
WP_046110059.1	>gi|WP_046110059.1 805458826:2779-4719 Devosia geojensis strain BD-c194 NODE_158, whole genome shotgun sequence	Proteobacteria|Alphaproteobacteria|Rhizobiales|Methylobacteriaceae|Methylobacterium
WP_053238935.1	>gi|WP_053238935.1 921304144:5731399-5732052 Sandaracinus amylolyticus strain DSM 53668, complete genome	Proteobacteria|Betaproteobacteria|Burkholderiales|Burkholderiaceae|Burkholderia
KQW79161.1	>gi|KQW79161.1 947293696:286388-288346 Devosia sp. Root413D1 contig_4, whole genome shotgun sequence	Proteobacteria|Alphaproteobacteria|Rhodospirillales|Acetobacteraceae|Acidiphilium
KQW79161.1	>gi|KQW79161.1 947293696:286388-288346 Devosia sp. Root413D1 contig_4, whole genome shotgun sequence	Proteobacteria|Alphaproteobacteria|Rhodospirillales|Acetobacteraceae|Acidiphilium
WP_046110059.1	>gi|WP_046110059.1 805458826:2779-4719 Devosia geojensis strain BD-c194 NODE_158, whole genome shotgun sequence	Proteobacteria|Alphaproteobacteria|Rhizobiales|Methylobacteriaceae|Methylobacterium
WP_015405003.1	>gi|WP_015405003.1 451945650:c3103149-3101467 Desulfocapsa sulfexigens DSM 10523, complete genome	Chlorobi|Chlorobia|Chlorobiales|Chlorobiaceae|Pelodictyon
WP_037160408.1	>gi|WP_037160408.1 739297784:c807674-806880 Rhizobium sp. CF258 EW84DRAFT_scaffold00002.2_C, whole genome shotgun sequence	Proteobacteria|Alphaproteobacteria|Rhizobiales|Bradyrhizobiaceae|Nitrobacter
WP_042579266.1	>gi|WP_042579266.1 755795082:c205955-205071 Variovorax paradoxus strain MEDvA23 contig_28, whole genome shotgun sequence	Proteobacteria|Betaproteobacteria|Burkholderiales|Comamonadaceae|Variovorax
KRB39835.1	>gi|KRB39835.1 948078878:3890-5053 Phenylobacterium sp. Root700 contig_9, whole genome shotgun sequence	Proteobacteria|Alphaproteobacteria|Caulobacterales|Caulobacteraceae|Caulobacter
WP_038707481.1	>gi|WP_038707481.1 749321899:1102990-1103775 Pseudomonas mosselii SJ10, complete genome	Proteobacteria|Gammaproteobacteria|Pseudomonadales|Pseudomonadaceae|Pseudomonas
WP_045552340.1	>gi|WP_045552340.1 738014914:638443-639879 Burkholderia dolosa PC543 chromosome 3 chr3, whole genome shotgun sequence	Proteobacteria|Alphaproteobacteria|Rhizobiales|Hyphomicrobiaceae|Hyphomicrobium
WP_045552340.1	>gi|WP_045552340.1 738014914:638443-639879 Burkholderia dolosa PC543 chromosome 3 chr3, whole genome shotgun sequence	Proteobacteria|Alphaproteobacteria|Rhizobiales|Hyphomicrobiaceae|Hyphomicrobium
WP_046974149.1	>gi|WP_046974149.1 822548136:1272392-1272991 Photorhabdus temperata subsp. thracensis strain DSM 15199, complete genome	Thermotogae|Thermotogae|Thermotogales|Thermotogaceae|Kosmotoga
WP_012078434.1	>gi|WP_012078434.1 152979768:c648734-647835 Janthinobacterium sp. Marseille, complete genome	Proteobacteria|Betaproteobacteria|Burkholderiales|Oxalobacteraceae|Janthinobacterium
WP_014398725.1	>gi|WP_014398725.1 383452024:c7492823-7492026 Corallococcus coralloides DSM 2259, complete genome	Proteobacteria|Deltaproteobacteria|Myxococcales|Myxococcaceae|Myxococcus
WP_014398725.1	>gi|WP_014398725.1 383452024:c7492823-7492026 Corallococcus coralloides DSM 2259, complete genome	Proteobacteria|Deltaproteobacteria|Myxococcales|Myxococcaceae|Myxococcus
WP_014398725.1	>gi|WP_014398725.1 383452024:c7492823-7492026 Corallococcus coralloides DSM 2259, complete genome	Proteobacteria|Deltaproteobacteria|Myxococcales|Myxococcaceae|Myxococcus
EFG83002.1	>gb|EFG83002.1 ADTV01000065.1|:22720-24240 Komagataeibacter hansenii ATCC 23769 GXY0065, whole genome shotgun sequence	Proteobacteria|Alphaproteobacteria|Rhodobacterales|Rhodobacteraceae|Ketogulonicigenium
WP_031942890.1	>gi|WP_031942890.1 554134194:c7258-6455 Escherichia coli 909945-2 genomic scaffold Scaffold222, whole genome shotgun sequence	Proteobacteria|Gammaproteobacteria|Chromatiales|Halothiobacillaceae|Halothiobacillus
WP_048022769.1	>gi|WP_048022769.1 850362429:10663-12156 Raoultella ornithinolytica strain CB1 contig3, whole genome shotgun sequence	Proteobacteria|Gammaproteobacteria|Enterobacteriales|Enterobacteriaceae|Klebsiella
WP_032690226.1	>gi|WP_032690226.1 695767491:127168-128661 Raoultella ornithinolytica strain TNT rawlib.basecaller_c21, whole genome shotgun sequence	Proteobacteria|Gammaproteobacteria|Enterobacteriales|Enterobacteriaceae|Klebsiella
WP_047570953.1	>gi|WP_047570953.1 835586621:15955-17445 Mesorhizobium sp. F7 contig_109, whole genome shotgun sequence	Proteobacteria|Alphaproteobacteria|Rhizobiales|Bradyrhizobiaceae|Nitrobacter
WP_047570953.1	>gi|WP_047570953.1 835586621:15955-17445 Mesorhizobium sp. F7 contig_109, whole genome shotgun sequence	Proteobacteria|Alphaproteobacteria|Rhizobiales|Bradyrhizobiaceae|Nitrobacter
KRA44973.1	>gi|KRA44973.1 947572943:c83065-82289 Devosia sp. Root635 contig_4, whole genome shotgun sequence	Proteobacteria|Alphaproteobacteria|Sphingomonadales|Sphingomonadaceae|Sphingobium
WP_052513754.1	>gi|WP_052513754.1 759515223:122410-123258 Bosea sp. LC85 contig34, whole genome shotgun sequence	Proteobacteria|Alphaproteobacteria|Sphingomonadales|Sphingomonadaceae|Novosphingobium
WP_019142923.1	>gi|WP_019142923.1 484029590:c483248-481707 Herbaspirillum sp. JC206 genomic scaffold, scaffold00002, whole genome shotgun sequence	Proteobacteria|Betaproteobacteria|Burkholderiales|Comamonadaceae|Comamonas
WP_038013444.1	>gi|WP_038013444.1 655389160:c93261-92410 Thalassobaculum salexigens DSM 19539 G578DRAFT_scaffold00005.5_C, whole genome shotgun sequence	Proteobacteria|Alphaproteobacteria|Rhodospirillales|Acetobacteraceae|Acidiphilium
WP_045683650.1	>gi|WP_045683650.1 817506239:c4191755-4190286 Martelella endophytica strain YC6887, complete genome	Proteobacteria|Alphaproteobacteria|Rhodospirillales|Acetobacteraceae|Acidiphilium
KPG77859.1	>gi|KPG77859.1 980979841:c125147-124377 Pseudomonas libanensis strain RIT-PI-g contig_9, whole genome shotgun sequence	Proteobacteria|Gammaproteobacteria|Pseudomonadales|Pseudomonadaceae|Pseudomonas
KPG77859.1	>gi|KPG77859.1 980979841:c125147-124377 Pseudomonas libanensis strain RIT-PI-g contig_9, whole genome shotgun sequence	Proteobacteria|Gammaproteobacteria|Pseudomonadales|Pseudomonadaceae|Pseudomonas
KPG77859.1	>gi|KPG77859.1 980979841:c125147-124377 Pseudomonas libanensis strain RIT-PI-g contig_9, whole genome shotgun sequence	Proteobacteria|Gammaproteobacteria|Pseudomonadales|Pseudomonadaceae|Pseudomonas
WP_015478479.1	>gi|WP_015478479.1 472323176:c4215248-4214706 Pseudomonas denitrificans ATCC 13867, complete genome	Proteobacteria|Gammaproteobacteria|Pseudomonadales|Pseudomonadaceae|Pseudomonas
WP_021475597.1	>gi|WP_021475597.1 545112672:2398-4311 Pseudogulbenkiania ferrooxidans EGD-HP2 contig145, whole genome shotgun sequence	Proteobacteria|Betaproteobacteria|Neisseriales|Neisseriaceae|Chromobacterium
WP_021475597.1	>gi|WP_021475597.1 545112672:2398-4311 Pseudogulbenkiania ferrooxidans EGD-HP2 contig145, whole genome shotgun sequence	Proteobacteria|Betaproteobacteria|Neisseriales|Neisseriaceae|Chromobacterium
WP_055679482.1	>gi|WP_055679482.1 944198068:140635-141459 Labrenzia alba genome assembly L.albaCECT7551_Seqman_Prokka, contig 0040, whole genome shotgun sequence	Proteobacteria|Alphaproteobacteria|Rhodobacterales|Rhodobacteraceae|Pseudovibrio
WP_055679482.1	>gi|WP_055679482.1 944198068:140635-141459 Labrenzia alba genome assembly L.albaCECT7551_Seqman_Prokka, contig 0040, whole genome shotgun sequence	Proteobacteria|Alphaproteobacteria|Rhodobacterales|Rhodobacteraceae|Pseudovibrio
WP_054126540.1	>gi|WP_054126540.1 930023091:147392-148141 Beta proteobacterium AAP99 AAP99_Contigs_17, whole genome shotgun sequence	Proteobacteria|Betaproteobacteria|Burkholderiales|Comamonadaceae|Delftia
WP_054126540.1	>gi|WP_054126540.1 930023091:147392-148141 Beta proteobacterium AAP99 AAP99_Contigs_17, whole genome shotgun sequence	Proteobacteria|Betaproteobacteria|Burkholderiales|Comamonadaceae|Delftia
WP_004512062.1	>gi|WP_004512062.1 78221228:1466845-1467672 Geobacter metallireducens GS-15, complete genome	Proteobacteria|Deltaproteobacteria|Desulfuromonadales|Geobacteraceae|Geobacter
WP_004512062.1	>gi|WP_004512062.1 78221228:1466845-1467672 Geobacter metallireducens GS-15, complete genome	Proteobacteria|Deltaproteobacteria|Desulfuromonadales|Geobacteraceae|Geobacter
KPK86540.1	>gb|KPK86540.1 LJUR01000226.1|:7949-8773 Deltaproteobacteria bacterium SM23_61 WORSMTZ_45384, whole genome shotgun sequence	Firmicutes|Clostridia|Thermoanaerobacterales|Thermoanaerobacteraceae|Ammonifex
WP_025803209.1	>gi|WP_025803209.1 647481441:22562-24505 Campylobacter corcagiensis strain CIT 045 contig_4.1, whole genome shotgun sequence	Proteobacteria|Epsilonproteobacteria|Campylobacterales|Campylobacteraceae|Campylobacter
WP_058025010.1	>gi|WP_058025010.1 953553436:748-1611 Psychrobacter piscatorii strain LQ58 contig40, whole genome shotgun sequence	Proteobacteria|Gammaproteobacteria|Pseudomonadales|Moraxellaceae|Psychrobacter
WP_053237320.1	>gi|WP_053237320.1 921304144:8736914-8737687 Sandaracinus amylolyticus strain DSM 53668, complete genome	Proteobacteria|Deltaproteobacteria|Myxococcales|Cystobacteraceae|Anaeromyxobacter
WP_043623898.1	>gi|WP_043623898.1 759938982:c15276-14392 Ensifer sp. ZNC0028 L981_130, whole genome shotgun sequence	Proteobacteria|Alphaproteobacteria|Rhizobiales|Rhizobiaceae|Sinorhizobium
WP_007869405.1	>gi|WP_007869405.1 398804871:c2108-1 Polaromonas sp. CF318 PMI15_contig_118.118, whole genome shotgun sequence	Proteobacteria|Betaproteobacteria|Burkholderiales|Comamonadaceae|Polaromonas
WP_007145487.1	>gi|WP_007145487.1 335041512:c1671336-1670536 Methylophaga aminisulfidivorans MP 54_1, whole genome shotgun sequence	Proteobacteria|Gammaproteobacteria|Vibrionales|Vibrionaceae|Photobacterium
WP_049767974.1	>gi|WP_049767974.1 157959830:3424640-3425653 Shewanella pealeana ATCC 700345, complete genome	Proteobacteria|Gammaproteobacteria|Alteromonadales|Shewanellaceae|Shewanella
WP_039110121.1	>gi|WP_039110121.1 765472463:110536-111405 Escherichia coli strain 6409 plasmid p6409-202.186kb, complete sequence	Thermotogae|Thermotogae|Thermotogales|Thermotogaceae|Thermosipho
ALJ92876.1	>gb|ALJ92876.1 KR677162.1|:354-949 Salmonella enterica subsp. enterica serovar Agona voucher UAEM:MTR22 quaternary ammonium compound resistance protein (qacEdelta1) gene, complete cds; and dihydropteroate synthase (Sul1) gene, partial cds	Proteobacteria|Alphaproteobacteria|Rhodobacterales|Rhodobacteraceae|Maricaulis
