# Supplementary material for: Dissemination of antibiotic resistance genes from antibiotic producers to pathogens
Source: Nat Commun. 2017 Jun 7;8:15784. doi: 10.1038/ncomms15784 (PMC5467266; doi:10.1038/ncomms15784)
Supplement: Supplementary Data 3 — Host information of Cmx and LmrA. [file ncomms15784-s4.xlsx]

## Sheet: Sheet1
Supplementary Data 3 | host information of Cmx and LmrA
ARG	Protein	CDS Region in Nucleotide	Organism	Isolation source	date (a: sequence submittion date; b: strain isolation date)	geographic location
cmx	WP_005297378.1	NZ_CCYJ01000011.1:94907-96082 (-)	Tessaracoccus sp. SIT6	Kwashiorkor gut
cmx	WP_005297378.1	NZ_CCYJ01000017.1:233773-234948 (-)	Tessaracoccus sp. SIT6	Kwashiorkor gut
cmx	WP_005297378.1	NZ_KN323183.1:720814-721989 (-)	Dermabacter hominis 1368		10-Sep-2001a
cmx	WP_005297378.1	NC_020230.1:1762439-1763614 (-)	Corynebacterium urealyticum DSM 7111	Isolated from urine samples of a 9-year-old patient with an ectopic kidney	1983-1984a	Spain
cmx	WP_005297378.1	NC_010545.1:886899-888074 (-)	Corynebacterium urealyticum DSM 7109	patient with alkaline-encrusted cystitis	1983-1984a	Spain
cmx	WP_005297378.1	NC_010545.1: 1,796,056-1,797,231 (-)	Corynebacterium urealyticum DSM 7109	patient with alkaline-encrusted cystitis	1983-1984a	Spain
cmx	WP_005297378.1	NZ_JWEP01000023.1:72255-73430 (-)	Corynebacterium urealyticum 1055_CURE	human		USA: WA
cmx	WP_005297378.1	NC_004939.1:35935-37110 (+)	Corynebacterium striatum R-plasmid pTP10	patients with otitis media	1979-1980a	japan
cmx	WP_005297378.1	NC_004939.1:15877-17052 (-)	Corynebacterium striatum R-plasmid pTP10	patients with otitis media	1979-1980a	japan
cmx	WP_005297378.1	NZ_ATYV01000020.1:16352-17527 (+)	Corynebacterium sputi DSM 45148	sputum of a patient with pneumonia	1996a	German
cmx	WP_005297378.1	NZ_AQXC01000009.1:287-1462 (+)	Corynebacterium propinquum DSM 44285	Tracheal aspiration	1993a	france
cmx	WP_005297378.1	NZ_CP009211.1:161183-162358 (-)	Corynebacterium imitans DSM 44264	Human throat;	1996a	Poland
cmx	WP_005297378.1	NC_016800.1:915187-916362 (-)	Corynebacterium diphtheriae BH8	Isolated from an inpatient in Rio de Janeiro		Brazil
cmx	WP_010890215.1	NC_001791.1:3518-4693 (+)	Corynebacterium glutamicum 1014 plasmid pXZ10145.1	soil	1981a	china
cmx	WP_011113071.1	NC_007164.1:1664779-1665954 (+)	Corynebacterium jeikeium K411	axilla of a bone marrow transplant patient immunosuppressive therapy and broad-spectrum antibiotics	1984b	9,10
cmx	WP_011113071.1	NC_004774.1:9877-11052 (+)	Corynebacterium jeikeium 3451 plasmid pA501	Surgical blood infection	1988a	Austria Innsbruck
cmx	WP_011113071.1	NZ_JVXO01000032.1:41874-43049 (-)	Corynebacterium aurimucosum	Homo sapiens		USA: WA
cmx	WP_011113071.1	NZ_CAJD01000007.1:2230-3405 (-)	Brevibacterium massiliense 5401308	human ankle discharge	2009a	France
cmx	WP_013136947.1	NC_014167.1:19539-20714 (-)	Corynebacterium resistens DSM 45100 plasmid pJA144188	blood samples of a leukemia patient	2004a	Tokyo, Japan
cmx	WP_034975078.1	NZ_JFCN01000007.1:3040-4215 (-)	Corynebacterium jeikeium	Decubitus ulcer human	2011a	USA:Pacific Norwthwest
cmx	WP_035010620.1	NZ_JFCO01000057.1:3051-4226 (-)	Corynebacterium jeikeium	Homo sapiens Blood	2011a	USA:Pacific Norwthwest
cmx	WP_042529219.1	NZ_CP010827.1:411600-412775 (+)	Corynebacterium singulare	Homo sapiens semen		France: Institute of Bacteriology of Strasbourg
cmx	WP_018780254.1	NZ_KB895810.1:16078-17256 (+)	Arthrobacter sp.	rhizosphere and endosphere of Arabidopsis thaliana		USA
cmx	WP_023018806.1	NZ_KI515715.1:841857-843032 (-)	Corynebacterium sp. KPL1995
cmx	WP_023018806.1	NZ_KI515717.1:78901-80076 (-)	Corynebacterium sp. KPL1989
cmx	WP_005297378.1	NZ_JYGB02000018.1:8500-9675 (-)	Pseudomonas aeruginosa Plasmid pMRVIM0713	human		USA
cmx	WP_005297378.1	NC_009656.1:3871230-3872405 (-)	Pseudomonas aeruginosa PA7	non-respiratory human isolate		Argentina
cmx	WP_005297378.1	NZ_AFXI01000001.1:3165154-3166329 (-)	Pseudomonas aeruginosa 9BR	hospital	2002-2004a	Brazil
cmx	WP_005297378.1	NZ_AFXK01000001.1:3163043-3164218 (+)	Pseudomonas aeruginosa 213BR	hospital	2002-2004a	Brazil
cmx	WP_005297378.1	NZ_AFXJ01000001.1:3149740-3150915 (+)	Pseudomonas aeruginosa 19BR	hospital	2002-2004a	Brazil
cmx	WP_005297378.1	NZ_JTMJ01000010.1:337093-338268 (-)	Pseudomonas aeruginosa	respiratory tract infection	2012a	Brazil: Curiti ba
cmx	WP_005297378.1	NZ_JTTQ01000035.1:1366-2541 (-)	Pseudomonas aeruginosa	respiratory tract infection	2007a	Argentina: Victoria
cmx	WP_005297378.1	NZ_JTVA01000009.1:19169-20344 (+)	Pseudomonas aeruginosa	urinary tract infection	2005a	Argentina: Victoria
cmx	WP_005297378.1	DQ914960.2:16610-17785 (-)	Pseudomonas aeruginosa	inpatient	2005a	Brazil
cmx	WP_005297378.1	KT454971.1:355051-356226 (+)	Pseudomonas aeruginosa	catheter tip	2008	Brazil: Goias
cmx	WP_005297378.1	NZ_KQ088007.1:5451452-5452627 (-)	Klebsiella oxytoca	human	2014a	USA
cmx	WP_005297378.1	NZ_JZZG01000044.1:8225-9400 (-)	Enterobacter asburiae 35642		2012a	USA: FL
cmx	WP_033072770.1	NZ_JPSS01000080.1:16868-18028 (+)	Pseudomonas aeruginosa	catheter tip	2008a	Brazil
cmx	WP_047217927.1	NZ_JNCQ01000010.1:186427-187602 (-)	Delftia lacustris	Petrochemical refinery wastewater	2010a	China: Lanzhou
lmrA	WP_038989331.1	NZ_CP010245.1:1887-3227 (-)	Escherichia coli S56	soil	2014a	China
lmrA	WP_038989331.2	CTFZ01000046.1:763-2175 (-)	Salmonella enterica subsp. enterica serovar Typhimurium str. DT104	ovine	2002	England
lmrA	WP_038989331.3	NZ_JWKJ01000106.1:112-1452 (-)	Escherichia coli EC2_1	Chicken heart and liver	2013	Malaysia: Selangor
lmrA	WP_038989331.4	NZ_LQZK01000054.1:343-1683 (+)	Salmonella enterica PS01	chicken	2015	Malaysia
