# Supplementary material for: Dissemination of antibiotic resistance genes from antibiotic producers to pathogens
Source: Nat Commun. 2017 Jun 7;8:15784. doi: 10.1038/ncomms15784 (PMC5467266; doi:10.1038/ncomms15784)
Supplement: Supplementary Data 4 — Genomes and plasmids containing DNA sequences that represent the proposed intermediates of cmx "carry back". [file ncomms15784-s5.xlsx]

## Sheet: Sheet1
Supplementary Data 4 | Genomes and plasmids containing DNA sequences that represent the proposed intermediates of cmx “carry back”
Intermediate	Genomes or plasmids	Accession number
Carrier sequence in proteobacteria	Pseudomonas aeruginosa BM4530 transposon Tn6061, complete sequence	GQ388247.1
	Enterobacter cloacae strain A56 plasmid pA56, complete sequence	KP099552.1
	Enterobacter cloacae strain M15 plasmid, complete sequence	KC511628.1
	Enterobacter hormaechei subsp. oharae integron:class 1 DNA, strain: SMART409	LC169585.1
	Klebsiella quasipneumoniae strain ATCC 700603 plasmid unnamed2, complete sequence	CP014698.1
	Pseudomonas aeruginosa strain PA_D21, complete genome	CP012582.1
	Pseudomonas aeruginosa strain PA_D5, complete genome	CP012579.1
	Pseudomonas aeruginosa strain PA_D25, complete genome	CP012584.1
	Pseudomonas aeruginosa strain PA_D22, complete genome	CP012583.1
	Pseudomonas aeruginosa strain PA_D16, complete genome	CP012581.1
	Pseudomonas aeruginosa strain PA_D9, complete genome	CP012580.1
	Pseudomonas aeruginosa strain PA_D2, complete genome	CP012578.1
	Pseudomonas aeruginosa strain PA_D1, complete genome	CP012585.1
	Klebsiella pneumoniae strain UCLAOXA232KP plasmid pUCLAOXA232-5.X, complete sequence	CP012571.1
	Klebsiella pneumoniae strain UCLAOXA232KP plasmid pUCLAOXA232-5, complete sequence	CP012566.1
	Proteus mirabilis strain B0616 tRNA modification GTPase (thdF) gene, partial cds; Salmonella genomic island 1 variant SGI1-B0616 genomic sequence; regulatory protein (hipA) gene, complete cds; and membrane protein (PMI3124) gene, partial cds	KU987432.1
	Proteus mirabilis strain SLO1 tRNA modification GTPase (thdF) gene, partial cds; Salmonella genomic island 1 variant SGI1-O genomic sequence,; transcriptional regulator (hipB) and regulatory protein (hipA) genes, complete cds; and membrane protein (PMI3124) gene, partial cds	KU987431.1
	Proteus mirabilis strain SLB1 tRNA modification GTPase (thdF) gene, partial cds; Salmonella genomic island 1 variant SGI1-B genomic sequence,; transcriptional regulator (hipB) and regulatory protein (hipA) genes, complete cds; and membrane protein (PMI3124) gene, partial cds	KU987430.1
	Klebsiella pneumoniae isolate blood sample 2, complete genome	CP015822.1
	Pseudomonas putida strain IEC33019 plasmid pIEC33019, complete sequence	CP016446.1
	Klebsiella pneumoniae integron:class 1 DNA, strain: SMART1137	LC169589.1
	Enterobacter hormaechei subsp. oharae integron:class 1 DNA, strain: SMART1112	LC169583.1
	Serratia marcescens integron:class 1 DNA, strain: SMART1130	LC169580.1
	Citrobacter freundii integron:class 1 DNA, strain: SMART958	LC169567.1
	Klebsiella pneumoniae integron:class 1 DNA, strain: SMART1136	LC169566.1
	Enterobacter cloacae subsp. cloacae strain EB-1 plasmid pEB-1, complete sequence	KX230795.1
	Klebsiella pneumoniae strain KP04 plasmid pKP04VIM, complete sequence	KU318421.1
	Klebsiella pneumoniae strain KPNIH36, complete genome	CP014647.1
	Salmonella enterica subsp. enterica serovar Infantis strain SRC46 Salmonella Genomic Island 1 variant SGI1-D, complete sequence	KU854986.1
	Proteus mirabilis strain AOUC-001, complete genome	CP015347.1
	Salmonella enterica strain SRC4 TrmE (trmE) gene, complete cds; Salmonella Genomic Island 1 variant SGI1-I, complete sequence; YidY (yidY) genes, complete cds	KU563154.2
	Salmonella enterica subsp. enterica serovar Typhimurium strain GOS trmE, partial cds; Salmonella genomic island I, complete sequence; int, partial cds	KU499918.1
	Serratia marcescens strain NCTC 50331 plasmid R1215, complete sequence	KU315015.1
	Vibrio parahaemolyticus strain 2011VPH2 plasmid pVPH2, complete sequence	KP791968.1
	Salmonella enterica subsp. enterica serovar Typhimurium str. CDC H2662, complete genome	CP014979.1
	Salmonella enterica subsp. enterica serovar Typhimurium str. CDC 2009K-1640, complete genome	CP014975.1
	Salmonella enterica subsp. enterica serovar Typhimurium str. USDA-ARS-USMARC-1808, complete genome	CP014969.1
	Salmonella enterica subsp. enterica serovar Typhimurium str. CDC 2011K-1702, complete genome	CP014967.1
	Enterobacter cloacae strain colR/S, complete genome	CP010512.1
	Salmonella enterica subsp. enterica serovar Typhimurium strain RM9437, complete genome	CP012985.1
	Salmonella enterica subsp. enterica serovar Cerro strain SRC5 Salmonella genomic island 1 variant SGI1-F, complete sequence	KU847976.2
	Citrobacter freundii strain ACM130 plasmid pACM130, partial sequence	KU530222.1
	Shigella dysenteriae strain 80-547 plasmid p80-547, complete sequence	KT754160.1
	Uncultured bacterium plasmid pNA6, complete sequence	KU351673.1
	Pseudomonas aeruginosa strain HN39 plasmid pHN39-SIM, complete sequence	KU254577.1
	Enterobacter aerogenes strain G7 plasmid pGPN1, complete sequence	CP011540.1
	Salmonella enterica subsp. enterica serovar Typhimurium strain YU15, complete genome	CP014358.1
	Pseudomonas sp. C5pp genomic sequence	KU522233.1
	Uncultured bacterium plasmid pDTC28, complete sequence	KU238092.1
	Acinetobacter baumannii strain D4 Acinetobacter Genomic Island 1 (AGI1), complete sequence	KP054476.2
	Escherichia coli strain N15-01078 plasmid pNDM15-1078, complete sequence	CP012902.1
	Klebsiella pneumoniae strain ATCC BAA-2146 chromosome 1, complete sequence	CP006659.2
	Aeromonas hydrophila strain WCHAH01 plasmid pGES5, complete sequence	KR014105.1
	Klebsiella pneumoniae strain CAV1193 plasmid pCAV1193-166, complete sequence	CP013324.1
	Pseudomonas aeruginosa DNA, complete genome, strain: IOMTU 133	AP017302.1
	Alcaligenes faecalis strain ZD02 plasmid pZD02, complete sequence	CP013143.1
	Aeromonas sobria strain ASCH21 plasmid pASCH21, complete sequence	KT315928.1
	Shewanella xiamenensis strain CC4-7 class I integron, complete sequence	KR780673.1
	Enterobacter hormaechei subsp. steigerwaltii strain 34998 plasmid p34998-239.973kb, complete sequence	CP012168.1
	Acinetobacter baumannii strain RUH134 KL9 capsule biosynthesis locus, genomic resistance island AbGRI1-1 (Tn6166), genomic resistance island AbGRI2-0a, genomic resistance island AbGRI2-0b, and OCL1 outer-core biosynthesis locus	JN247441.4
	Escherichia coli strain CZD1527 plasmid pIGT15, complete sequence	KP294351.1
	Uncultured bacterium plasmid pARM26, complete sequence	KP294350.1
	Proteus mirabilis strain PM58 Salmonella genomic island 1 variant SGI1-Z, complete sequence	KP662516.1
	Klebsiella oxytoca strain CAV1374 plasmid pCAV1374-16, complete sequence	CP011628.1
	Klebsiella pneumoniae strain CAV1344 plasmid pKPC_CAV1344, complete sequence	CP011622.1
	Klebsiella oxytoca strain CAV1335 plasmid pCAV1335-92, complete sequence	CP011614.1
	Kluyvera intermedia strain CAV1151 plasmid pCAV1151-83, complete sequence	CP011599.1
	Klebsiella oxytoca strain CAV1099 plasmid pCAV1099-69, complete sequence	CP011593.1
	Proteus mirabilis strain PmXJF Salmonella genomic island 1 variant SGI1-PmABB, complete sequence	KP313760.1
	Salmonella enterica subsp. enterica serovar Typhimurium genome assembly NCTC13348, plasmid : 3	LN829403.1
	Proteus mirabilis strain PmSC17 Salmonella genomic island 1 variant SGI1-B2, complete sequence	KP116299.1
	Escherichia coli strain 6409 plasmid p6409-202.186kb, complete sequence	CP010373.2
	Acinetobacter baumannii strain A1, complete genome	CP010781.1
	Klebsiella pneumoniae strain 34618, complete genome	CP010392.1
	Enterobacter hormaechei subsp. hormaechei strain 34983 plasmid p34983-59.134kb, complete sequence	CP010378.1
	Escherichia coli strain 6409 plasmid p6409-151.583kb, complete sequence	CP010372.1
	Pantoea sp. PSNIH1 plasmid pPSP-a3e, complete sequence	CP009883.1
	Klebsiella pneumoniae subsp. pneumoniae strain KPNIH30 plasmid pKPN-b9c, complete sequence	CP009874.1
	Pantoea sp. PSNIH2 plasmid pPSP-75c, complete sequence	CP009869.1
	Proteus mirabilis strain PmC162 tRNA modification GTPase (thdF) gene, partial cds; Salmonella genomic island 1 variant SGI1-X, complete sequence; transcriptional regulator (hipB) and regulatory protein (hipA) genes, complete cds; and membrane protein gene, partial cds	KJ186154.1
	Proteus mirabilis strain Pm13 tRNA modification GTPase (thdF) gene, partial cds; Salmonella genomic island 1, complete sequence; transcriptional regulator (hipB) and regulatory protein (hipA) genes, complete cds; and membrane protein gene, partial cds	KJ186153.1
	Proteus mirabilis strain Pm107 tRNA modification GTPase (thdF) gene, partial cds; Salmonella genomic island 1 variant SGI1-I, complete sequence; transcriptional regulator (hipB) and regulatory protein (hipA) genes, complete cds; and membrane protein gene, partial cds	KJ186152.1
	Proteus mirabilis strain PmC105 tRNA modification GTPase (thdF) gene, partial cds; Salmonella genomic island 1 variant SGI1-W, complete sequence; transcriptional regulator (hipB) and regulatory protein (hipA) genes, complete cds; and membrane protein gene, partial cds	KJ186151.1
	Proteus mirabilis strain PmX59 tRNA modification GTPase (thdF) gene, partial cds; Salmonella genomic island 1 variant SGI1-O, complete sequence; transcriptional regulator (hipB) and regulatory protein (hipA) genes, complete cds; and membrane protein gene, partial cds	KJ186150.1
	Proteus mirabilis strain PmX60 tRNA modification GTPase (thdF) gene, partial cds; Salmonella genomic island 1 variant SGI1-PmX60, complete sequence; and membrane protein (PMI3124) gene, partial cds	KJ186149.1
	Acinetobacter baumannii strain D81 clone GC1 KL4 capsule biosynthesis locus, AbaR23 genomic resistance island, and OCL1b outer-core oligosaccharide biosynthesis locus	JN409449.3
	Serratia marcescens strain CAV1492 plasmid pKPC_CAV1492, complete sequence	CP011639.1
	Vibrio cholerae non-O1/non-O139 serotype non-O1/non-O139 plasmid pRJ354C class I integron, partial sequence	KP076293.1
Carrier sequence in actinobacteria	Corynebacterium diphtheriae BH8, complete genome	CP003209.1
	Corynebacterium glutamicum plasmids pCG4	AF164956.1
	Corynebacterium glutamicum plasmids pTET3	AJ420072.1
	Corynebacterium sp. L2-79-05 plasmid pLEW279a, complete sequence	DQ390458.1
	Corynebacterium diphtheriae gravis NCTC13129, complete genome; segment 6/8	BX248359.1
Sandwich structure in actinobacteria	Corynebacterium diphtheriae BH8, complete genome	CP003209.1
	Corynebacterium resistens plasmid pJA144188	FN825254.1
Sandwich structure in proteobacteria	Klebsiella oxytoca CHS143	NZ_KQ088007.1
	Enterobacter asburiae 35642	NZ_JZZG01000044.1
